# Supplementary material for: Comparison of the Lonidamine Potentiated Effect of Nitrogen Mustard Alkylating Agents on the Systemic Treatment of DB-1 Human Melanoma Xenografts in Mice
Source: PLoS One. 2016 Jun 10;11(6):e0157125. doi: 10.1371/journal.pone.0157125 (PMC4902256; doi:10.1371/journal.pone.0157125)
Supplement: S1 Spreadsheet — (XLSX) [file pone.0157125.s001.xlsx]

## Sheet: Growt Delay Data
	inoculated	2014-07-18			TX DATES:		2014-08-28
								cub mm	log 10	BW	TUMOR	log10		Control			SEM		SEM		SEM	SEM BW	SEM VOL
	cage #	date	tag#	l	w	h	weight	volume	volume	% of treatment weight	% of treatment volume	% of treatment vol	POD	date	avg vol	vol sem	log10 vol	avg % bw	avg % bw	avg % vol	log10%vol		SD/SQRT(FREQ)
Control	1521-629	2014-08-22	506	5.23	3	1.88	34.4	15.4447	1.18878	100.292	78.2545	1.89351	-6	2014-08-22	14.3518	4.49185	0.240536	99.1063	0.503792	93.0337		0.503792	33.2246
Control		2014-08-26	506	7.85	5.87	2.72	32.5	65.6259	1.81708	94.7522	332.51	2.52181	-2	2014-08-26	27.842	10.8241	0.20464	92.4459	0.637835	164.871	0.167049	0.637835	60.1802
Control		2014-08-28	506	6.49	3.3	1.76	34.3	19.7365	1.29527	100	100	2	0	2014-08-28	22.6229	4.45678	0.0960996	100	0	100	0	0	0
Control		2014-08-29	506	7.22	3.88	2.39	33.5	35.0562	1.54477	97.6676	177.621	2.2495	1	2014-08-29	23.0887	8.09844	0.203791	96.6634	0.732169	132.664	0.168742	0.732169	33.215
Control		2014-08-30	506	8.16	3.33	1.39	33.2	19.7764	1.29615	96.793	100.202	2.00088	2	2014-08-30	25.8158	8.73115	0.130087	97.6911	0.403851	135.134	0.104246	0.403851	29.5003
Control		2014-08-31	506	8.91	5.73	2.77	33.8	74.0476	1.86951	98.5423	375.181	2.57424	3	2014-08-31	34.9766	13.0545	0.277243	98.3149	0.245683	201.955	0.132377	0.245683	61.5074
Control		2014-09-01	506	8.89	4.02	3.24	33.7	60.6277	1.78267	98.2507	307.186	2.4874	4	2014-09-01	35.1321	11.4211	0.313271	97.4049	0.275002	242.017	0.197904	0.275002	91.5974
Control		2014-09-02	506	8.83	7.96	3.33	33.3	122.551	2.08832	97.0845	620.936	2.79305	5	2014-09-02	51.1014	19.0743	0.151301	95.465	0.543949	301.153	0.19607	0.543949	119.585
Control		2014-09-03	506	8.62	6.21	2.76	33.4	77.3582	1.88851	97.3761	391.955	2.59324	6	2014-09-03	41.3251	14.5218	0.248719	96.7913	0.891596	254.396	0.198159	0.891596	77.0611
Control		2014-09-05	506	10.37	6.04	3.03	34.3	99.3704	1.99726	100	503.486	2.70199	8	2014-09-05	60.3676	19.3962	0.172812	100.685	0.589598	346.677	0.165816	0.589598	90.0716
Control		2014-09-08	506	9.95	8.87	4.81	33.4	222.275	2.34689	97.3761	1126.21	3.05162	11	2014-09-08	85.1649	37.9061	0.227469	97.0145	0.60269	526.614	0.24936	0.60269	225.843
Control		2014-09-10	506	11.79	9.52	4.85	34.8	285.03	2.45489	101.458	1444.18	3.15962	13	2014-09-10	98.9479	47.221	0.163466	101.23	2.29433	564.462	0.217706	2.29433	299.095
Control		2014-09-12	506	10.85	5.64	4.5	34.5	144.185	2.15892	100.583	730.55	2.86365	15	2014-09-12	76.4647	21.5009	0.134147	101.479	0.555223	442.304	0.14503	0.555223	125.531
Control		2014-09-15	506	11.32	7.1	4.05	33.1	170.435	2.23156	96.5015	863.552	2.93629	18	2014-09-15	106.07	31.6014	0.17775	97.2856	0.309299	623.142	0.14175	0.309299	152.347
Control		2014-09-17	506	12.14	10.1	4.66	33.7	299.175	2.47592	98.2507	1515.84	3.18065	20	2014-09-17	151.45	44.9324	0.198427	98.4355	0.658129	916.855	0.118515	0.658129	244.063
Control		2014-09-19	506	12.4	5.28	4.88	34	167.292	2.22347	99.1254	847.626	2.9282	22	2014-09-19	167.811	48.8734	0.109508	101.414	0.675885	852.878	0.0905925	0.675885	147.26
Control		2014-09-22	506	14.62	9.26	4.2	32.4	297.719	2.47381	94.4606	1508.47	3.17854	25	2014-09-22	217.848	50.5477	0.192044	96.4918	1.13647	1282.4	0.069322	1.13647	192.23
Control		2014-09-24	506	13.97	12.04	7.54	32.5	664.038	2.82219	94.7522	3364.52	3.52692	27	2014-09-24	335.6	116.93	0.212047	95.7773	1.14219	1952.58	0.1485	1.14219	558.722
Control		2014-09-26	506	14.67	8.56	4.65	32.8	305.742	2.48536	95.6268	1549.12	3.19009	29
Control		2014-09-29	506	18.3	11.34	6.66	31.9	723.664	2.85954	93.0029	3666.63	3.56427	32
Control		2014-10-01	506	16.6	13.63	7.63	31.6	903.914	2.95613	92.1283	4579.91	3.66086	34
Control
Control
Control
Control		2014-08-22	507	3.03	1.62	0.48	32.6	1.23367	0.0911975	100			-6
Control		2014-08-26	507	3.53	2.2	1	29.9	4.06627	0.609196	91.7178			-2
Control		2014-08-28	507				32.6			100			0
Control		2014-08-29	507	3.4	2.52	0.79	30.8	3.54409	0.549505	94.4785			1
Control		2014-08-30	507	4.21	3.38	1.23	31.9	9.16437	0.962103	97.8528			2
Control		2014-08-31	507	3.37	1.89	0.59	31.8	1.96763	0.293942	97.546			3
Control		2014-09-01	507	2.2	1.8	0.62	31.9	1.28554	0.109085	97.8528			4
Control		2014-09-02	507	6.38	3.61	1.51	30.7	18.2097	1.2603	94.1718			5
Control		2014-09-03	507	4.06	2.21	0.78	30.7	3.66447	0.564012	94.1718			6
Control		2014-09-05	507	5.28	4.12	1.22	32.8	13.896	1.14289	100.613			8
Control		2014-09-08	507	4.8	4.4	1.15	32.2	12.7172	1.10439	98.773			11
Control		2014-09-10	507	4.77	3.84	4.31	31.5	41.3357	1.61633	96.6258			13
Control		2014-09-12	507	5.02	4.5	2.16	33.2	25.5487	1.40737	101.84			15
Control		2014-09-15	507	4.45	3.96	2.16	31.5	19.93	1.29951	96.6258			18
Control		2014-09-17	507	5.82	4.01	1.64	31.4	20.0406	1.30191	96.319			20
Control		2014-09-19	507	9.06	6.4	2.6	32.9	78.9369	1.89728	100.92			22
Control		2014-09-22	507	5.84	4.46	2.17	31.7	29.5942	1.47121	97.2393			25
Control		2014-09-24	507	6.21	4.68	2.83	31.8	43.0648	1.63412	97.546			27
Control		2014-09-26	507	5.8	3.44	1.46	33.7	15.2524	1.18334	103.374			29
Control		2014-09-29	507	9.08	6.37	3.33	33.3	100.848	2.00367	102.147			32
Control		2014-10-01	507	8.98	6.2	3.45	33.1	100.574	2.00249	101.534			34
Control
Control
Control
Control		2014-08-22	508	4.8	2.49	1.21	31.6	7.57224	0.879225	98.1366	28.3952	1.45324	-6
Control		2014-08-26	508	4.46	3.45	1.73	29.3	13.9379	1.1442	90.9938	52.266	1.71822	-2
Control		2014-08-28	508	5.83	4.48	1.95	32.2	26.6673	1.42598	100	100	2	0
Control		2014-08-29	508	6.99	3.12	0.82	30.7	9.36363	0.971444	95.3416	35.1127	1.54546	1
Control		2014-08-30	508	7.2	3.2	1.55	31.3	18.6988	1.27181	97.205	70.1186	1.84583	2
Control		2014-08-31	508	6.8	3.47	1.82	31.6	22.4858	1.35191	98.1366	84.3196	1.92593	3
Control		2014-09-01	508	5.41	3.17	1.79	31.2	16.0734	1.20611	96.8944	60.2738	1.78013	4
Control		2014-09-02	508	7.18	3.76	1.44	30.4	20.3551	1.30867	94.4099	76.3297	1.88269	5
Control		2014-09-03	508	7.07	3.31	1.18	30.7	14.4587	1.16013	95.3416	54.2186	1.73415	6
Control		2014-09-05	508	7.9	3.42	1.8	32	25.4639	1.40592	99.3789	95.4871	1.97994	8
Control		2014-09-08	508	9.23	2.9	1.46	31	20.4621	1.31095	96.2733	76.7311	1.88497	11
Control		2014-09-10	508	8.7	4.13	1.92	31.8	36.1218	1.55777	98.7578	135.453	2.13179	13
Control		2014-09-12	508	10.58	5.05	1.53	32.4	42.8023	1.63147	100.621	160.505	2.20549	15
Control		2014-09-15	508	10.58	4.78	2.16	31.5	57.196	1.75737	97.8261	214.48	2.33139	18
Control		2014-09-17	508	11.66	6.2	3.52	31.6	133.239	2.12463	98.1366	499.634	2.69865	20
Control		2014-09-19	508	11.35	6.54	3.02	32.8	117.376	2.06958	101.863	440.149	2.6436	22
Control		2014-09-22	508	14.62	9.26	4.2	32.4	297.719	2.47381	100.621	1116.42	3.04783	25
Control		2014-09-24	508	11.88	7	4.04	30.9	175.912	2.24529	95.9627	659.652	2.81931	27
Control		2014-09-26	508	13.07	5.5	2.63	33.2	98.9903	1.99559	103.106	371.204	2.56961	29
Control		2014-09-29	508	15.18	7.5	3.38	32.3	201.488	2.30425	100.311	755.559	2.87827	32
Control		2014-10-01	508	15.7	7.52	4.5	32.1	278.182	2.44433	99.6894	1043.15	3.01835	34
Control
Control
Control
Control		2014-08-22	509	5.14	4.15	2.3	34.6	25.6884	1.40974	97.7401	79.3742	1.89968	-6
Control		2014-08-26	509	6.85	4.82	2.12	32.6	36.6498	1.56407	92.0904	113.244	2.05401	-2
Control		2014-08-28	509	6.77	4.15	2.2	35.4	32.3637	1.51006	100	100	2	0
Control		2014-08-29	509	7.32	4.56	2.71	34.6	47.3635	1.67544	97.7401	146.348	2.16539	1
Control		2014-08-30	509	9.35	5.64	2.16	35.1	59.6407	1.77554	99.1525	184.283	2.26549	2
Control		2014-08-31	509	7.08	5.61	2.68	34.8	55.7352	1.74613	98.3051	172.215	2.23607	3
Control		2014-09-01	509	7.68	5.11	2.08	34.3	42.7409	1.63084	96.8927	132.064	2.12079	4
Control		2014-09-02	509	8.25	5.28	2.4	33.8	54.7391	1.7383	95.4802	169.137	2.22824	5
Control		2014-09-03	509	7.97	5.53	3	34.7	69.2314	1.8403	98.0226	213.917	2.33025	6
Control		2014-09-05	509	10.42	6.07	3.35	35.6	110.943	2.0451	100.565	342.801	2.53504	8
Control		2014-09-08	509	9.63	6	3.34	33.7	101.047	2.00452	95.1977	312.223	2.49446	11
Control		2014-09-10	509	7	5.8	3.89	35.2	82.694	1.91747	99.435	255.515	2.40742	13
Control		2014-09-12	509	11.48	5.87	2.97	35.7	104.794	2.02034	100.847	323.8	2.51028	15
Control		2014-09-15	509	12.43	6.94	4.06	34.7	183.381	2.26336	98.0226	566.627	2.7533	18
Control		2014-09-17	509	13.52	6.36	3.87	35.1	174.238	2.24114	99.1525	538.376	2.73109	20
Control		2014-09-19	509	13.88	9.15	5.34	36.1	355.1	2.55035	101.977	1097.22	3.04029	22
Control		2014-09-22	509	15.27	8.06	4.15	33.6	267.437	2.42722	94.9153	826.348	2.91716	25
Control		2014-09-24	509	14.76	10.68	6.67	34.9	550.531	2.74078	98.5876	1701.08	3.23072	27
Control		2014-09-26	509	15.02	7.16	2.99	36.1	168.365	2.22625	101.977	520.229	2.71619	29
Control		2014-09-29	509	17.26	9.6	5.9	34.6	511.874	2.70916	97.7401	1581.63	3.1991	32
Control		2014-10-01	509	18.64	9.4	6.1	34.9	559.632	2.7479	107.055	1729.2	3.23784	34
Control
Control
Control
Control		2014-08-22	510	5.36	4.18	1.86	31.2	21.8199	1.33885	99.3631	186.111	2.26977	-6
Control		2014-08-26	510	5.1	4.17	1.7	29.1	18.9301	1.27715	92.6752	161.463	2.20807	-2
Control		2014-08-28	510	3.98	2.9	1.94	31.4	11.7242	1.06908	100	100	2	0
Control		2014-08-29	510	4.94	3.85	2.02	30.8	20.1158	1.30354	98.0892	171.576	2.23446	1
Control		2014-08-30	510	4.4	3.8	2.49	30.6	21.7989	1.33843	97.4522	185.931	2.26935	2
Control		2014-08-31	510	5.67	4.02	1.73	31.1	20.6469	1.31485	99.0446	176.105	2.24577	3
Control		2014-09-01	510	5.82	5.18	3.48	30.5	54.9327	1.73983	97.1338	468.543	2.67075	4
Control		2014-09-02	510	6.22	5.34	2.28	30.2	39.652	1.59827	96.1783	338.208	2.52918	5
Control		2014-09-03	510	6.92	4.84	2.39	31.1	41.9129	1.62235	99.0446	357.492	2.55327	6
Control		2014-09-05	510	6.77	5.66	2.6	32.3	52.1647	1.71738	102.866	444.934	2.6483	8
Control		2014-09-08	510	7.47	6.33	2.8	30.6	69.3236	1.84088	97.4522	591.289	2.7718	11
Control		2014-09-10	510	7.38	4.5	2.85	34.5	49.5578	1.69511	109.873	422.699	2.62603	13
Control		2014-09-12	510	7.9	6.26	2.51	32.5	64.9941	1.81287	103.503	554.361	2.74379	15
Control		2014-09-15	510	8.68	5.96	3.67	30.6	99.4101	1.99743	97.4522	847.909	2.92835	18
Control		2014-09-17	510	9.86	6.62	3.82	31.5	130.556	2.1158	100.318	1113.56	3.04672	20
Control		2014-09-19	510	9.79	7.36	3.19	32.4	120.351	2.08045	103.185	1026.52	3.01137	22
Control		2014-09-22	510	11.59	7.42	4.37	29.9	196.774	2.29397	95.2229	1678.36	3.22489	25
Control		2014-09-24	510	11.36	8.58	4.79	28.9	244.455	2.3882	92.0382	2085.06	3.31912	27
Control		2014-09-26	510	10.92	7.08	4.02	30.9	162.735	2.21148	98.4076	1388.03	3.1424	29
Control		2014-09-29	510	12.01	8.97	5.02	31.4	283.164	2.45204	100	2415.22	3.38296	32
Control		2014-10-01	510	12.11	8.81	5.1	30.9	284.898	2.45469	98.4076	2430.01	3.38561	34
Control
Control
Control
Lonidamine
LND	1521-634	2014-08-22	577	4.72	3.31	0.98	28.9	8.01668	0.903995	96.3333	24.3092	1.38577	-6	2014-08-22	12.171	3.97042	0.23148	94.4373	1.27058	41.5211	0.18523	1.27058	12.3051
LND		2014-08-26	577	5.28	4.54	1.3	28.3	16.3167	1.21263	94.3333	49.4776	1.69441	-2	2014-08-26	33.7269	9.75516	0.127635	96.5799	0.633805	121.819	0.109895	0.633805	30.1624
LND		2014-08-28	577	4.89	4.6	2.8	30	32.9779	1.51822	100	100	2	0	2014-08-28	29.3734	7.01454	0.0996238	100	0	100	0	0	0
LND		2014-08-29	577	5.29	4.24	1.7	26.6	19.965	1.30027	88.6667	60.5405	1.78205	1	2014-08-29	29.1183	8.49332	0.107372	89.419	0.408813	99.6111	0.0581557	0.408813	12.1505
LND		2014-08-30	577	7.69	6.26	2.51	26.6	63.2664	1.80117	88.6667	191.845	2.28295	2	2014-08-30	29.3864	9.75995	0.141687	90.2943	0.594462	104.331	0.122165	0.594462	27.5063
LND		2014-08-31	577	5.06	4.97	2.02	26.9	26.5985	1.42486	89.6667	80.6554	1.90663	3	2014-08-31	49.2741	15.1512	0.155578	90.4189	0.656459	171.65	0.11926	0.656459	44.9805
LND		2014-09-01	577	5.78	5.46	2.42	27.2	39.9884	1.60193	90.6667	121.258	2.08371	4	2014-09-01	44.5483	9.58655	0.114153	90.4289	0.639606	159.414	0.076249	0.639606	27.8654
LND		2014-09-02	577	6.35	4.16	2.09	26.6	28.9076	1.46101	88.6667	87.6574	1.94279	5	2014-09-02	40.8774	9.1402	0.112885	89.3124	0.988218	151.511	0.0956466	0.988218	33.7606
LND		2014-09-03	577	6.96	4.98	2.06	28	37.3856	1.5727	93.3333	113.366	2.05448	6	2014-09-03	47.0554	11.5802	0.102166	92.4021	1.17814	163.414	0.0496753	1.17814	17.9819
LND		2014-09-05	577	4.8	3.8	2.07	28.9	19.7694	1.29599	96.3333	59.9474	1.77777	8	2014-09-05	67.6343	18.8621	0.142619	96.9312	1.07742	265.314	0.160121	1.07742	75.7224
LND		2014-09-08	577	9.58	6.16	4.63	28.2	143.063	2.15553	94	433.813	2.6373	11	2014-09-08	107.726	35.5853	0.141773	93.7004	1.65471	354.649	0.0890033	1.65471	60.4351
LND		2014-09-10	577	10.88	6.86	1.88	28.3	73.4699	1.86611	94.3333	222.785	2.34789	13	2014-09-10	80.1053	12.9805	0.0761279	96.3889	1.13062	301.033	0.064833	1.13062	51.2645
LND		2014-09-12	577	10.45	6.47	4.21	29.2	149.039	2.1733	97.3333	451.937	2.65508	15	2014-09-12	129.859	24.017	0.0818418	99.8647	0.717681	468.571	0.0417751	0.717681	50.4847
LND		2014-09-15	577	13.68	7.49	4.79	28.1	256.982	2.4099	93.6667	779.253	2.89168	18	2014-09-15	151.133	37.3497	0.116877	93.9492	1.69368	519.374	0.0590763	1.69368	74.5616
LND		2014-09-17	577	13.51	8.51	3.27	28.6	196.848	2.29413	95.3333	596.909	2.77591	20	2014-09-17	178.182	43.5206	0.139375	97.7259	1.05292	604.838	0.0787555	1.05292	94.6809
LND		2014-09-19	577	14.34	9.82	5.9	29.1	435.022	2.63851	97	1319.13	3.12029	22	2014-09-19	288.168	56.8012	0.120823	97.8731	0.402258	1071.56	0.0997316	0.402258	235.792
LND		2014-09-22	577	15.43	9.76	5.91	28.6	466.017	2.6684	95.3333	1413.12	3.15018	25	2014-09-22	317.011	70.6574	0.110668	95.3738	0.967158	1086.71	0.0418213	0.967158	106.567
LND		2014-09-24	577	17.7	10.79	6.19	28.4	618.99	2.79168	94.6667	1876.98	3.27346	27	2014-09-24	449.695	97.1582	0.0992329	96.7926	0.8946	1634.82	0.073603	0.8946	288.184
LND		2014-09-26	577	16.16	10.91	5.9	28.7	544.649	2.73612	95.6667	1651.56	3.21789	29	2014-09-26	406.765	46.0478	0.0524187	97.7728	1.06456	1618.72	0.0861611	1.06456	312.502
LND		2014-09-29	577	20.35	13.85	7.92	28.3	1168.79	3.06774	94.3333	3544.17	3.54951	32	2014-09-29	763.118	142.095	0.0955065	94.9296	0.93341	2919.14	0.0922592	0.93341	664.596
LND		2014-10-01	577	20.57	12.41	7.17	29.7	958.349	2.98152	99	2906.03	3.4633	34	2014-10-01	722.972	101.22	0.0691104	98.8887	1.56129	2851.83	0.0873499	1.56129	634.363
LND
LND
LND
LND
LND		2014-08-22	578	3.92	3.87	1.58	29.5	12.5503	1.09865	93.949	79.1885	1.89866	-6
LND		2014-08-26	578	5.51	4.04	1.97	30.7	22.9614	1.361	97.7707	144.88	2.16101	-2
LND		2014-08-28	578	4.3	4.19	1.68	31.4	15.8486	1.19999	100	100	2	0
LND		2014-08-29	578	5.86	4.06	1.68	27.9	20.9282	1.32073	88.8535	132.051	2.12074	1
LND		2014-08-30	578	4.28	2.63	1.93	28.2	11.3751	1.05596	89.8089	71.7737	1.85597	2
LND		2014-08-31	578	4.79	4.01	2.14	28.1	36.093	1.55742	89.4904	227.736	2.35743	3
LND		2014-09-01	578	5.46	5.05	2.5	28.1	36.093	1.55742	89.4904	227.736	2.35743	4
LND		2014-09-02	578	5.79	5.75	2.13	28.2	37.13	1.56972	89.8089	234.279	2.36973	5
LND		2014-09-03	578	5.43	5.44	2.11	28	32.6347	1.51368	89.172	205.916	2.31369	6
LND		2014-09-05	578	6.86	5.73	3.2	29.7	65.8609	1.81863	94.586	415.563	2.61864	8
LND		2014-09-08	578	6.3	6.2	3.76	29.6	76.8986	1.88592	94.2675	485.208	2.68593	11
LND		2014-09-10	578	7.46	6.16	3.27	30.8	78.6803	1.89587	98.0892	496.45	2.69588	13
LND		2014-09-12	578	8.21	6.25	3.93	31.6	105.588	2.02361	100.637	666.23	2.82362	15
LND		2014-09-15	578	7.41	7.14	3.31	30.1	91.6944	1.96234	95.8599	578.566	2.76235	18
LND		2014-09-17	578	8.97	7.28	3.36	31.8	114.885	2.06026	101.274	724.889	2.86027	20
LND		2014-09-19	578	11.26	9.86	4.96	30.4	288.334	2.4599	96.8153	1819.3	3.25991	22
LND		2014-09-22	578	10.52	7.5	3.95	28.8	163.182	2.21267	91.7197	1029.63	3.01268	25
LND		2014-09-24	578	13.02	10.34	5.92	31.4	417.303	2.62045	100	2633.06	3.42046	27
LND		2014-09-26	578	12.97	10.37	6.1	31.8	429.583	2.63305	101.274	2710.55	3.43306	29
LND		2014-09-29	578	14.32	12.46	8.89	30.9	830.542	2.91936	98.4076	5240.48	3.71937	32
LND		2014-10-01	578	14.56	12.89	8.44	32.6	829.383	2.91876	103.822	5233.17	3.71876	34
LND
LND
LND
LND
LND		2014-08-22	579	7.91	3.87	1.58	29.5	25.3246	1.40354	89.6657	46.708	1.66939	-6
LND		2014-08-26	579	8.84	5	2.26	31.8	52.3033	1.71853	96.6565	96.4667	1.98438	-2
LND		2014-08-28	579	10.16	5.6	1.82	32.9	54.219	1.73415	100	100	2	0
LND		2014-08-29	579	10.77	4.99	2.2	29.5	61.9067	1.79174	89.6657	114.179	2.05759	1
LND		2014-08-30	579	4.9	3.6	2.24	30.2	20.6893	1.31575	91.7933	38.1587	1.58159	2
LND		2014-08-31	579	10.74	6.14	2.45	30.4	84.5936	1.92734	92.4012	156.022	2.19319	3
LND		2014-09-01	579	10.22	5.67	2.29	30.5	69.4813	1.84187	92.7052	128.149	2.10772	4
LND		2014-09-02	579	9.05	5.14	2.43	30.5	59.1857	1.77222	92.7052	109.16	2.03806	5
LND		2014-09-03	579	10.62	5.84	2.72	31.6	88.3293	1.9461	96.0486	162.912	2.21195	6
LND		2014-09-05	579	12.43	3.67	3.74	33	89.3321	1.95101	100.304	164.761	2.21686	8
LND		2014-09-08	579	13.38	8.18	4.02	32.4	230.374	2.36243	98.4802	424.896	2.62828	11
LND		2014-09-10	579	12.22	6	3.19	30.8	122.465	2.08801	93.617	225.871	2.35386	13
LND		2014-09-12	579	14	6.5	4.42	32.9	210.602	2.32346	100	388.428	2.58931	15
LND		2014-09-15	579	14.69	6.91	4.09	32.1	217.381	2.33722	97.5684	400.931	2.60307	18
LND		2014-09-17	579	15.77	7.44	4.79	32.5	294.265	2.46874	98.7842	542.734	2.73459	20
LND		2014-09-19	579	16.08	8.43	4.78	32.5	339.266	2.53054	98.7842	625.732	2.79639	22
LND		2014-09-22	579	17.86	9.79	5.14	32	470.572	2.67263	97.2644	867.909	2.93847	25
LND		2014-09-24	579	18.69	10.44	7.07	31.5	722.317	2.85873	95.7447	1332.22	3.12458	27
LND		2014-09-26	579	18.23	8.46	5.29	31.5	427.18	2.63061	95.7447	787.879	2.89646	29
LND		2014-09-29	579	20.88	10.76	7.56	31.3	889.33	2.94906	95.1368	1640.26	3.21491	32
LND		2014-10-01	579	19.9	10.74	7.54	32	843.776	2.92623	97.2644	1556.24	3.19208	34
LND
LND
LND
LND
LND		2014-08-22	580	3.66	2.44	0.24	28.8	1.12223	0.0500808	96	6.8189	0.833714	-6
LND		2014-08-26	580	4.28	3.93	1.72	28.9	15.1483	1.18036	96.3333	92.0443	1.964	-2
LND		2014-08-28	580	4.62	3.91	1.74	30	16.4576	1.21637	100	100	2	0
LND		2014-08-29	580	4.08	4.04	1.67	26.7	14.4131	1.15876	89	87.577	1.94239	1
LND		2014-08-30	580	4.05	3.65	1.67	26.9	12.926	1.11146	89.6667	78.541	1.8951	2
LND		2014-08-31	580	4.74	3.94	1.34	26.7	13.1032	1.11738	89	79.618	1.90101	3
LND		2014-09-01	580	5.05	4.08	1.45	26.7	15.6429	1.19432	89	95.0499	1.97795	4
LND		2014-09-02	580	5.47	4.54	1.18	26	15.3435	1.18592	86.6667	93.2303	1.96956	5
LND		2014-09-03	580	4.98	4.92	1.73	27.2	22.1942	1.34624	90.6667	134.857	2.12987	6
LND		2014-09-05	580	5.86	5.06	2.39	28.5	37.106	1.56944	95	225.464	2.35308	8
LND		2014-09-08	580	7.41	5.28	2.15	28.1	44.0442	1.64389	93.6667	267.622	2.42752	11
LND		2014-09-10	580	6.15	4.56	2.81	29.9	41.2615	1.61554	99.6667	250.714	2.39918	13
LND		2014-09-12	580	6.88	5.7	3.29	30.5	67.555	1.82966	101.667	410.479	2.61329	15
LND		2014-09-15	580	8.11	4.66	3.03	26.3	59.9581	1.77785	87.6667	364.319	2.56148	18
LND		2014-09-17	580	7.01	5.95	2.24	29.1	48.9195	1.68948	97	297.245	2.47312	20
LND		2014-09-19	580	7.82	7.43	2.87	29.5	87.3124	1.94108	98.3333	530.529	2.72471	22
LND		2014-09-22	580	8.86	7.55	4.12	28.8	144.303	2.15928	96	876.819	2.94291	25
LND		2014-09-24	580	9.62	9.59	4.63	29.1	223.652	2.34957	97	1358.96	3.13321	27
LND		2014-09-26	580	10.47	8.79	5.42	29.7	261.176	2.41693	99	1586.96	3.20057	29
LND		2014-09-29	580	12.1	11.1	4.6	28.1	323.493	2.50986	93.6667	1965.61	3.2935	32
LND		2014-10-01	580	12.34	10.58	5.86	30	400.587	2.6027	100	2434.06	3.38633	34
LND
LND
LND
LND
LND		2014-08-22	581	5.35	3.05	1.62	30.7	13.841	1.14117	96.2382	50.581	1.70399	-6
LND		2014-08-26	581	8.13	5.96	2.44	31.2	61.9049	1.79173	97.8056	226.227	2.35455	-2
LND		2014-08-28	581	6.16	4.2	2.02	31.9	27.364	1.43718	100	100	2	0
LND		2014-08-29	581	6.93	3.95	1.98	29	28.3788	1.45299	90.9091	103.708	2.01581	1
LND		2014-08-30	581	6.29	4.66	2.52	29.2	38.6755	1.58744	91.5361	141.337	2.15026	2
LND		2014-08-31	581	8.77	6.57	2.85	29.2	85.9822	1.93441	91.5361	314.216	2.49723	3
LND		2014-09-01	581	8.52	6.27	2.2	28.8	61.5359	1.78913	90.2821	224.879	2.35195	4
LND		2014-09-02	581	7.91	6.91	2.23	28.3	63.8202	1.80496	88.7147	233.227	2.36778	5
LND		2014-09-03	581	8.37	5.43	2.3	29.6	54.7333	1.73825	92.79	200.019	2.30107	6
LND		2014-09-05	581	8.45	6.77	4.21	31.4	126.103	2.10073	98.4326	460.836	2.66355	8
LND		2014-09-08	581	7.41	5.28	2.16	28.1	44.2491	1.6459	88.0878	161.705	2.20872	11
LND		2014-09-10	581	9.46	6.26	2.73	30.7	84.65	1.92763	96.2382	309.348	2.49045	13
LND		2014-09-12	581	9.38	6.36	3.73	31.8	116.511	2.06637	99.6865	425.782	2.62919	15
LND		2014-09-15	581	10.62	6.7	3.48	30.3	129.651	2.11278	94.9843	473.802	2.6756	18
LND		2014-09-17	581	11.58	8.63	4.51	30.7	235.99	2.37289	96.2382	862.411	2.93571	20
LND		2014-09-19	581	11.74	8.98	5.27	31.4	290.907	2.46375	98.4326	1063.1	3.02657	22
LND		2014-09-22	581	14.25	9.14	5	30.8	340.981	2.53273	96.5517	1246.09	3.09555	25
LND		2014-09-24	581	13.11	9.04	4.29	30.8	266.212	2.42523	96.5517	972.853	2.98805	27
LND		2014-09-26	581	13.35	9.45	5.62	31	371.234	2.56965	97.1787	1356.65	3.13247	29
LND		2014-09-29	581	15.22	10.62	7.13	29.7	603.431	2.78063	93.1034	2205.2	3.34345	32
LND		2014-10-01	581	14.82	10.9	6.89	30.1	582.764	2.76549	94.3574	2129.67	3.32831	34
LND
LND
LND
		Cyclophosphamide
CPP	1521-632	2014-08-22	541	4.5	2.59	1.26	26.4	7.68921	0.885881	91.3495	37.12	1.56961	-6	2014-08-22	7.48757	0.810398	0.0486181	94.0443	0.812682	65.9871	0.148362	0.812682	26.3378
CPP		2014-08-26	541	7.71	5.72	2.46	26.1	56.8047	1.75438	90.3114	274.227	2.43811	-2	2014-08-26	21.8572	9.48997	0.197276	93.2196	0.990783	120.456	0.112543	0.990783	38.9704
CPP		2014-08-28	541	6.45	3.28	1.87	28.9	20.7145	1.31627	100	100	2	0	2014-08-28	16.3578	3.62869	0.122169	100	0	100	0	0	0
CPP		2014-08-29	541	6.3	3.7	1.16	25.4	14.1579	1.151	88.2353	68.3479	1.83473	1	2014-08-29	17.8503	3.35054	0.0888331	89.7286	0.879404	179.488	0.201292	0.879404	89.8459
CPP		2014-08-30	541	5.69	4	1.31	25.5	15.6114	1.19344	88.5813	75.3648	1.87717	2	2014-08-30	21.8896	2.93336	0.0545883	90.138	1.59389	209.629	0.167622	1.59389	100.201
CPP		2014-08-31	541	8.07	5.27	2.99	25.6	66.5816	1.82335	88.5813	321.425	2.50708	3	2014-08-31	30.6827	9.59395	0.137005	90.7352	1.52897	246.722	0.188883	1.52897	90.0414
CPP		2014-09-01	541	9.3	5.64	2.42	26.3	66.4624	1.82258	91.0035	320.85	2.5063	4	2014-09-01	43.5482	7.17893	0.0763859	91.1627	1.38013	325.898	0.104222	1.38013	90.7225
CPP		2014-09-02	541	8.72	4.61	2.44	25.7	51.3577	1.71061	88.9273	247.932	2.39433	5	2014-09-02	44.1178	3.40354	0.0353566	89.3378	1.73488	343.844	0.0998832	1.73488	96.9683
CPP		2014-09-03	541	8.4	5.39	2.13	26.2	50.4948	1.70325	90.6574	243.766	2.38697	6	2014-09-03	45.8647	7.79288	0.0770286	91.5099	0.868735	436.412	0.172819	0.868735	216.967
CPP		2014-09-05	541	9.21	5.45	3.17	26.8	83.3132	1.92071	92.7336	402.198	2.60444	8	2014-09-05	68.5764	9.03067	0.0554166	94.4435	1.03029	344.087	0.157494	1.03029	294.248
CPP		2014-09-08	541	9.58	6.11	3.37	26.6	103.285	2.01404	92.0415	498.611	2.69776	11	2014-09-08	85.5348	28.0505	0.130733	92.0099	1.41768	330.046	0.22845	1.41768	638.362
CPP		2014-09-10	541	11.45	3.52	4.39	26.6	92.6427	1.96681	92.0415	447.237	2.65054	13	2014-09-10	81.8267	9.46696	0.0572569	93.1709	0.985349	713.501	0.154304	0.985349	266.561
CPP		2014-09-12	541	7.77	5.76	3.01	27.5	70.5356	1.84841	95.1557	340.514	2.53213	15	2014-09-12	74.5882	8.08305	0.044138	96.9576	0.799287	687.653	0.150992	0.799287	315.392
CPP		2014-09-15	541	10.55	9.15	5.05	27.2	255.249	2.40696	94.1176	1232.22	3.09069	18	2014-09-15	172.216	35.7803	0.0878189	93.6994	0.805246	1648.36	0.181134	0.805246	834.486
CPP		2014-09-17	541	12.03	8.51	4.4	27.2	235.856	2.37265	94.1176	1138.6	3.05637	20	2014-09-17	158.009	44.5718	0.121001	95.1754	1.28785	1651.55	0.217592	1.28785	967.635
CPP		2014-09-19	541	13.07	7.58	5.53	27.2	286.859	2.45767	94.1176	1384.82	3.14139	22	2014-09-19	232.451	33.601	0.0675453	96.5338	1.39446	2148.96	0.168117	1.39446	966.923
CPP		2014-09-22	541	14.92	10.15	4.5	26.4	356.817	2.55245	91.3495	1722.55	3.23617	25	2014-09-22	287.159	50.6521	0.0804693	93.2919	1.79411	2738.1	0.177492	1.79411	1353.36
CPP		2014-09-24	541	14.11	9.1	5.1	26.3	342.876	2.53514	91.0035	1655.25	3.21886	27	2014-09-24	357.002	73.4116	0.0753534	92.1071	1.4872	3677.92	0.184126	1.4872	2091.52
CPP		2014-09-26	541	12.87	8.84	5.08	26.8	302.617	2.48089	92.7336	1460.9	3.16462	29
CPP		2014-09-29	541	15.36	11.25	7.01	25.1	634.25	2.80226	86.8512	3061.87	3.48599	32
CPP		2014-10-01	541	17.3	11.09	6.55	25.7	657.987	2.81822	88.9273	3176.46	3.50194	34
CPP		2014-10-03	541	16.9	11.35	7.15	26.2	718.104	2.85619	90.6574	3466.68	3.53991	36
CPP		2014-10-06	541	16.83	11.84	7.49	27.8	781.477	2.89292	96.1938	3772.61	3.57664	39
CPP		2014-10-08	541	17.87	12.55	6.91	26.5	811.419	2.90924	91.6955	3917.16	3.59297	41
		2014-10-10	541	19.52	12.96	7.36	26.2	974.903	2.98896	90.6574	4706.39	3.67269	43
		2014-10-13	541	19.37	14.31	8.19	27	1188.64	3.07505	93.4256	5738.23	3.75878	46
CPP		2014-08-22	542	5.9	3.8	0.77	32.1	9.0391	0.956125	96.1078	168.876	2.22757	-6
CPP		2014-08-26	542	3.02	2.66	1.09	31.7	4.58473	0.661314	94.9102	85.6555	1.93276	-2
CPP		2014-08-28	542	6.2	2.29	0.72	33.4	5.35252	0.728558	100	100	2	0
CPP		2014-08-29	542	6.6	5.9	1.39	29.3	28.3406	1.45241	87.7246	529.482	2.72385	1
CPP		2014-08-30	542	9.42	4.65	1.41	28.6	32.3386	1.50972	85.6287	604.176	2.78116	2
CPP		2014-08-31	542	6.83	2.71	3.04	28.9	29.462	1.46926	86.5269	550.432	2.7407	3
CPP		2014-09-01	542	9.04	4.76	1.6	29	36.0491	1.55689	86.8263	673.497	2.82834	4
CPP		2014-09-02	542	10.07	5.22	1.41	28.3	38.8077	1.58892	84.7305	725.036	2.86036	5
CPP		2014-09-03	542	10.43	4.76	2.67	30.1	69.4067	1.8414	90.1198	1296.71	3.11284	6
CPP		2014-09-05	542	11.07	5.71	2.91	30.8	96.3109	1.98368	92.2156	1799.36	3.25512	8
CPP		2014-09-08	542	11.57	7.45	4.16	30.1	187.751	2.27358	90.1198	3507.71	3.54502	11
CPP		2014-09-10	542	13.23	4.64	2.89	30.5	92.8911	1.96797	91.3174	1735.47	3.23942	13
CPP		2014-09-12	542	12.85	5.65	2.73	32	103.78	2.01611	95.8084	1938.9	3.28755	15
CPP		2014-09-15	542	13.7	8.01	4.6	30.7	264.308	2.42211	91.9162	4938	3.69355	18
CPP		2014-09-17	542	15.21	8.23	4.47	31.1	292.978	2.46684	93.1138	5473.65	3.73828	20
CPP		2014-09-19	542	17.1	8.16	4.36	31.2	318.545	2.50317	93.4132	5951.32	3.77461	22
CPP		2014-09-22	542	15.83	8.77	5.96	29.6	433.237	2.63673	88.6228	8094.07	3.90817	25
CPP		2014-09-24	542	18.65	9.89	6.66	29.1	643.203	2.80835	87.1257	12016.8	4.07979	27
CPP		2014-09-26	542	19.57	8.84	5.08	26.8	460.156	2.66291	80.2395	8597	3.93435	29
CPP		2014-09-29	542	20.36	11.67	7.72	29.2	960.427	2.98246	87.4251	17943.5	4.25391	32
CPP		2014-10-01	542	21.72	11.39	7.96	30.2	1031.09	3.0133	90.4192	19263.6	4.28474	34
CPP
CPP
CPP
CPP		2014-08-22	543	4.82	2.62	0.82	32.1	5.42202	0.734161	94.9704	20.8612	1.31934	-6
CPP		2014-08-26	543	6.32	4.72	1.63	32.1	25.4592	1.40585	94.9704	97.9544	1.99102	-2
CPP		2014-08-28	543	5.88	4.2	2.01	33.8	25.9909	1.41482	100	100	2	0
CPP		2014-08-29	543	4	3.78	1.06	30.1	8.39182	0.923856	89.0533	32.2875	1.50903	1
CPP		2014-08-30	543	5.23	4.06	1.69	30.3	18.7894	1.27391	89.645	72.2923	1.85909	2
CPP		2014-08-31	543	5.7	4.88	1.58	30.8	23.0118	1.36195	91.1243	88.5379	1.94713	3
CPP		2014-09-01	543	7.37	4.77	2.37	30.7	43.6247	1.63973	90.8284	167.846	2.22491	4
CPP		2014-09-02	543	7.08	5.71	2.29	30	48.4734	1.6855	88.7574	186.501	2.27068	5
CPP		2014-09-03	543	6.68	4.84	1.75	31.2	29.625	1.47166	92.3077	113.982	2.05684	6
CPP		2014-09-05	543	6.77	5.57	3.02	31.9	59.6279	1.77545	94.3787	229.418	2.36063	8
CPP		2014-09-08	543	7.14	5.03	2.85	31.1	53.5932	1.72911	92.0118	206.2	2.31429	11
CPP		2014-09-10	543	7.28	5.95	2.17	31.9	49.216	1.69211	94.3787	189.359	2.27729	13
CPP		2014-09-12	543	8.93	5.81	2.89	32.6	78.5098	1.89492	96.4497	302.067	2.4801	15
CPP		2014-09-15	543	9.38	6.41	3.55	31.9	111.76	2.04829	94.3787	429.998	2.63347	18
CPP		2014-09-17	543	8.81	5.81	2.96	32.3	79.3309	1.89944	95.5621	305.226	2.48462	20
CPP		2014-09-19	543	8.73	7.33	4.12	32.6	138.043	2.14001	96.4497	531.12	2.72519	22
CPP		2014-09-22	543	11.87	7.58	3.54	31.3	166.771	2.22212	92.6036	641.653	2.8073	25
CPP		2014-09-24	543	11.61	8.44	5.51	32	282.699	2.45132	94.6746	1087.69	3.0365	27
CPP		2014-09-26	543	10.19	6.16	3.56	32.4	117.005	2.0682	95.858	450.176	2.65338	29
CPP		2014-09-29	543	12.48	9	6.07	29.6	356.98	2.55264	87.574	1373.48	3.13782	32
CPP		2014-10-01	543	12.1	9.01	4.84	30.4	276.283	2.44135	89.9408	1063	3.02653	34
CPP		2014-10-03	543	10.97	9.2	6.17	30.5	326.046	2.51328	90.2367	1254.46	3.09846	36
CPP		2014-10-06	543	12.75	10.14	7.9	32.6	534.778	2.72817	96.4497	2057.56	3.31335	39
		2014-10-08	543	12.77	10.31	8.76	32.2	603.882	2.78095	95.2663	2323.44	3.36613	41
		2014-10-10	543	12.16	11.44	8.55	31.9	622.765	2.79432	94.3787	2396.09	3.3795	43
		2014-10-13	543	13.86	11.23	9.3	32.1	757.922	2.87962	94.9704	2916.11	3.4648	46
		2014-10-15	543	13.4	10.43	9.66	33	706.911	2.84936	97.6331	2719.84	3.43454	48
CPP		2014-08-22	544	4.56	3.59	1.1	32.8	9.42867	0.974451	94.5245	51.0456	1.70796	-6
CPP		2014-08-26	544	6.04	4.31	1.16	31.7	15.8114	1.19897	91.3545	85.601	1.93248	-2
CPP		2014-08-28	544	5.37	3.67	1.79	34.7	18.4711	1.26649	100	100	2	0
CPP		2014-08-29	544	5.67	3.46	2.06	31.8	21.1605	1.32553	91.6427	114.56	2.05903	1
CPP		2014-08-30	544	5.1	4.62	1.94	31.8	23.9338	1.37901	91.6427	129.575	2.11252	2
CPP		2014-08-31	544	4.05	2.68	1.62	31.9	9.20669	0.964103	91.9308	49.8438	1.69761	3
CPP		2014-09-01	544	7.22	4.73	2.72	31.8	48.6369	1.68697	91.6427	263.314	2.42047	4
CPP		2014-09-02	544	7.26	5.02	2.54	30.8	48.47	1.68547	88.7608	262.41	2.41898	5
CPP		2014-09-03	544	7.39	6.08	2.22	31.2	52.2275	1.7179	89.9135	282.753	2.45141	6
CPP		2014-09-05	544	6.42	5.56	2.71	32.9	50.6498	1.70458	94.8127	274.212	2.43809	8
CPP		2014-09-08	544	6.95	4.94	1.96	30.8	35.2344	1.54697	88.7608	190.754	2.28047	11
CPP		2014-09-10	544	8.4	7.15	3.24	31.8	101.889	2.00813	91.6427	551.616	2.74164	13
CPP		2014-09-12	544	8.46	5.97	2.29	33.9	60.559	1.78218	97.6945	327.859	2.51569	15
CPP		2014-09-15	544	10.05	6.16	3.55	31.9	115.073	2.06097	91.9308	622.991	2.79448	18
CPP		2014-09-17	544	8.81	5.81	2.96	32.3	79.3309	1.89944	93.0836	429.487	2.63295	20
CPP		2014-09-19	544	11.17	9.98	4.16	33.8	242.815	2.38528	97.4063	1314.57	3.11878	22
CPP		2014-09-22	544	11.9	9.29	5.09	32.8	294.631	2.46928	94.5245	1595.1	3.20279	25
CPP		2014-09-24	544	11.31	8.44	5.51	32	275.395	2.43996	92.219	1490.95	3.17346	27
CPP		2014-09-26	544	10.52	8.83	5.22	32.4	253.89	2.40465	93.3718	1374.53	3.13815	29
CPP		2014-09-29	544	12.16	1.14	5.75	29.6	41.7354	1.6205	85.3026	225.95	2.35401	32
CPP		2014-10-01	544	12.7	12.03	4.72	30.9	377.581	2.57701	89.049	2044.17	3.31052	34
CPP		2014-10-03	544	14.29	10.92	6.75	31.8	551.515	2.74156	91.6427	2985.83	3.47507	36
CPP		2014-10-06	544	13.93	13.92	7.13	33.4	723.9	2.85968	96.2536	3919.1	3.59319	39
		2014-10-08	544	15.17	13.58	6.88	31.8	742.117	2.87047	91.6427	4017.73	3.60398	41
		2014-10-10	544	13.52	13.2	6.86	31.7	641.023	2.80687	91.3545	3470.41	3.54038	43
		2014-10-13	544	15.78	14.62	8.43	33.1	1018.31	3.00788	95.389	5513.01	3.74139	46
		2014-10-15	544										48
CPP		2014-08-22	545	4.57	2.95	0.83	29.1	5.85888	0.767815	93.2692	52.0334	1.71628	-6
CPP		2014-08-26	545	4.84	3.15	0.83	29.5	6.62571	0.821233	94.5513	58.8436	1.7697	-2
CPP		2014-08-28	545	4.19	2.82	1.82	31.2	11.2599	1.05153	100	100	2	0
CPP		2014-08-29	545	5.02	4.09	1.6	28.7	17.2007	1.23555	91.9872	152.761	2.18401	1
CPP		2014-08-30	545	4.99	3.97	1.81	29.7	18.7745	1.27357	95.1923	166.738	2.22204	2
CPP		2014-08-31	545	5.72	3.98	2.11	29.8	25.1513	1.40056	95.5128	223.371	2.34903	3
CPP		2014-09-01	545	5.54	4.28	1.85	29.8	22.968	1.36112	95.5128	203.981	2.30959	4
CPP		2014-09-02	545	6.08	4.19	2.51	29.8	33.4803	1.52479	95.5128	297.342	2.47326	5
CPP		2014-09-03	545	5.06	4.84	2.15	29.5	27.5698	1.44043	94.5513	244.85	2.3889	6
CPP		2014-09-05	545	6.77	5.3	2.82	30.6	52.98	1.72411	98.0769	470.521	2.67258	8
CPP		2014-09-08	545	5.93	5.15	2.99	30.3	47.8114	1.67953	97.1154	424.618	2.628	11
CPP		2014-09-10	545	6.36	6.31	3.45	30.1	72.4944	1.8603	96.4744	643.83	2.80877	13
CPP		2014-09-12	545	7.06	5.48	2.94	31.1	59.5568	1.77493	99.6795	528.93	2.7234	15
CPP		2014-09-15	545	6.39	8.3	4.13	30	114.691	2.05953	96.1538	1018.58	3.00799	18
CPP		2014-09-17	545	7.36	7.04	3.78	31.2	102.551	2.01094	100	910.768	2.95941	20
CPP		2014-09-19	545	7.8	8.4	5.13	31.6	175.991	2.24549	101.282	1562.99	3.19396	22
CPP		2014-09-22	545	9.25	8.65	4.4	31	184.336	2.26561	99.359	1637.1	3.21408	25
CPP		2014-09-24	545	10.22	8.35	5.39	29.8	240.838	2.38172	95.5128	2138.91	3.33019	27
CPP		2014-09-26	545	10.52	8.83	5.22	32.4	253.89	2.40465	103.846	2254.82	3.35311	29
CPP		2014-09-29	545	12.57	9.82	6.09	30.7	393.607	2.59506	98.3974	3495.66	3.54353	32
CPP		2014-10-01	545	11.69	9.76	6.27	32	374.568	2.57353	102.564	3326.58	3.522	34
CPP		2014-10-03	545	13.76	10.51	7.13	32.2	539.895	2.73231	103.205	4794.86	3.68078	36
CPP		2014-10-06	545	15.21	10.7	7.74	33	659.557	2.81925	105.769	5857.6	3.76772	39
CPP		2014-10-08	545	16.49	12.56	8.72	31.8	945.639	2.97573	101.923	8398.32	3.92419	41
CPP		2014-10-10	545	16.3	12.3	7.16	32.4	751.63	2.876	103.846	6675.31	3.82447	43
CPP		2014-10-13	545	19.88	14.1	10.1	33.3	1482.37	3.17096	106.731	13165	4.11942	46
CPP
chlorambucil																	chlorambucil
CA	1521-635	2014-08-22	546	3.29	2.25	0.15	31.2	0.581391	-0.235532	103.311	14.2004	1.1523	-6	2014-08-22	9.64835	5.68829	0.342059	99.123	1.52318	38.9565	0.159901	1.52318	13.9216
CA		2014-08-26	546	5.23	2.51	0.63	28.5	4.33027	0.636515	94.3709	105.766	2.02435	-2	2014-08-26	22.3982	7.12436	0.2103	92.7114	0.779111	155.227	0.221972	0.779111	53.7888
CA		2014-08-28	546	3.83	2.32	0.88	30.2	4.09419	0.612168	100	100	2	0	2014-08-28	35.7012	27.0594	0.319721	100	0	100	0	0	0
CA		2014-08-29	546	7.5	4.95	1.97	26.6	38.2941	1.58313	88.0795	935.327	2.97096	1	2014-08-29	35.0419	12.7803	0.181439	89.5396	0.771062	321.54	0.251932	0.771062	205.621
CA		2014-08-30	546	7.26	3.93	1.56	27.6	23.3052	1.36745	91.3907	569.225	2.75528	2	2014-08-30	34.1289	9.34222	0.132658	92.179	0.484938	377.172	0.318123	0.484938	186.745
CA		2014-08-31	546	7.19	3.42	1.76	27.5	22.6603	1.35527	91.0596	553.475	2.7431	3	2014-08-31	36.5296	4.89835	0.0666682	92.2584	0.551705	358.228	0.275985	0.551705	132.278
CA		2014-09-01	546	5.95	6.69	1.89	27	39.3916	1.5954	89.404	962.134	2.98324	4	2014-09-01	40.3506	7.84878	0.0781653	90.4106	0.64385	406.169	0.263845	0.64385	198.418
CA		2014-09-02	546	6.97	5.19	1.9	27.1	35.9876	1.55615	89.7351	878.991	2.94398	5	2014-09-02	47.0863	9.79837	0.085142	89.4488	0.582014	458.882	0.263705	0.582014	194.908
CA		2014-09-03	546	7.4	6.03	1.86	27.6	43.4571	1.63806	91.3907	1061.43	3.02589	6	2014-09-03	51.5897	4.66494	0.0372351	91.2315	0.615203	538.521	0.283919	0.615203	221.347
CA		2014-09-05	546	6.97	5.19	1.9	27.1	35.9876	1.55615	89.7351	878.991	2.94398	8	2014-09-05	47.0863	9.79837	0.085142	89.4488	0.582014	458.882	0.263705	0.582014	194.908
CA		2014-09-08	546	7.4	6.03	1.86	27.6	43.4571	1.63806	91.3907	1061.43	3.02589	11	2014-09-08	51.5897	4.66494	0.0372351	91.2315	0.615203	538.521	0.283919	0.615203	221.347
CA		2014-09-10	546	10.61	7.79	2.18	30.8	94.3426	1.97471	101.987	2304.3	3.36254	13	2014-09-10	73.578	12.088	0.0741639	93.6975	5.25161	867.631	0.303356	5.25161	496.121
CA		2014-09-12	546	8.24	6.22	3	29.5	80.5077	1.90584	97.6821	1966.39	3.29367	15	2014-09-12	113.354	12.4989	0.051508	98.4877	0.824996	1128.38	0.281494	0.824996	407.118
CA		2014-09-15	546	10.8	7.56	4.79	28.1	204.776	2.31128	93.0464	5001.63	3.69911	18	2014-09-15	226.811	36.194	0.0645939	94.0249	0.38821	2766.93	0.34191	0.38821	1252.46
CA		2014-09-17	546	11.83	7.45	3.89	28.8	179.51	2.25409	95.3642	4384.51	3.64192	20	2014-09-17	217.846	35.3799	0.0728542	97.573	1.23103	2472.25	0.313878	1.23103	1107.52
CA		2014-09-19	546	11.36	9.2	4.55	29.8	248.987	2.39618	98.6755	6081.46	3.78401	22	2014-09-19	273.793	22.3995	0.0332496	99.8775	1.07437	2943.27	0.290187	1.07437	1270.83
CA		2014-09-22	546	12.4	10.3	6.59	27.9	440.7	2.64414	92.3841	10764	4.03197	25	2014-09-22	411.555	39.9675	0.0426768	91.9895	1.10977	4703.64	0.302571	1.10977	2280.4
CA		2014-09-24	546	14.02	11.05	5.91	27.5	479.398	2.6807	91.0596	11709.2	4.06853	27	2014-09-24	391.998	58.1398	0.0665065	90.1527	1.39888	4622.2	0.305718	1.39888	2514.34
CA		2014-09-26	546	15.97	10.17	5.95	29.6	505.989	2.70414	98.0132	12358.7	4.09197	29	2014-09-26	349.946	57.2774	0.0699331	96.2791	1.4522	4756.77	0.353977	1.4522	2714.13
CA		2014-09-29	546	14.92	12.95	6.62	27.9	669.723	2.8259	92.3841	16357.9	4.21373	32	2014-09-29	515.972	80.6066	0.070671	91.3683	0.424795	6158.85	0.30755	0.424795	3520.79
CA		2014-10-01	546	14.8	11.84	8.24	28.2	756.03	2.87854	93.3775	18465.9	4.26637	34	2014-10-01	557.015	101.965	0.0863459	92.9465	0.61033	6680.98	0.307267	0.61033	4016.61
CA
CA
CA
CA
CA		2014-08-22	548				35.8	0	#NUM!	101.994	0	#NUM!	-6
CA		2014-08-26	548				32	0	#NUM!	91.1681	0	#NUM!	-2
CA		2014-08-28	548	7.85	4.13	2.01	35.1	34.1204	1.53301	100	100	2	0
CA		2014-08-29	548				31.3	0	#NUM!	89.1738	0	#NUM!	1
CA		2014-08-30	548				32.2	0	#NUM!	91.7379	0	#NUM!	2
CA		2014-08-31	548	8.37	3.37	1.41	32.8	20.8244	1.31857	93.4473	61.0322	1.78556	3
CA		2014-09-01	548	7.65	2.92	1.16	31.6	13.5675	1.1325	90.0285	39.7637	1.59949	4
CA		2014-09-02	548	7.65	2.92	1.16	31.6	13.5675	1.1325	90.0285	39.7637	1.59949	5
CA		2014-09-03	548	5.72	2.68	1.14	32	9.15028	0.961434	91.1681	26.8176	1.42842	6
CA		2014-09-05	548	7.72	3.19	0.79	31.2	10.1867	1.00803	88.8889	29.8552	1.47502	8
CA		2014-09-08	548	5.72	2.68	1.14	32	9.15028	0.961434	91.1681	26.8176	1.42842	11
CA		2014-09-10	548	6.67	3.93	1.31	32.7	17.9799	1.25479	93.1624	52.6955	1.72177	13
CA		2014-09-12	548	7.45	3.47	1.67	34.6	22.6048	1.3542	98.5755	66.2501	1.82119	15
CA		2014-09-15	548	7.87	4.93	1.74	33.9	35.3484	1.54837	96.5812	103.599	2.01536	18
CA		2014-09-17	548	9.25	5.53	1.74	34.8	46.6031	1.66841	99.1453	136.584	2.1354	20
CA		2014-09-19	548	9.7	4.4	1.79	36.1	40.0015	1.60208	102.849	117.236	2.06906	22
CA		2014-09-22	548	11.46	6.53	2.62	32.4	102.659	2.0114	92.3077	300.873	2.47838	25
CA		2014-09-24	548	10.57	6.57	3.11	33.1	113.084	2.0534	94.302	331.425	2.52038	27
CA		2014-09-26	548	11.8	6.58	1.91	34	77.6497	1.89014	96.8661	227.575	2.35713	29
CA		2014-09-29	548	11.15	7.75	4.16	32.5	188.221	2.27467	92.5926	551.638	2.74165	32
CA		2014-10-01	548	10.28	9.27	5.88	33.2	293.392	2.46745	94.5869	859.873	2.93443	34
CA
CA		2014-08-22	549	6.9	3.47	0.42	28.8	5.26534	0.721426	97.2973	76.8066	1.8854	-6
CA		2014-08-26	549	5.39	4.49	1.4	26.9	17.7403	1.24896	90.8784	258.782	2.41293	-2
CA		2014-08-28	549	3.18	2.82	1.46	29.6	6.85532	0.836028	100	100	2	0
CA		2014-08-29	549	6.98	2.71	0.97	26.4	9.60716	0.982595	89.1892	140.142	2.14657	1
CA		2014-08-30	549	13.54	5.01	1.56	27.7	55.4089	1.74358	93.5811	808.262	2.90755	2
CA		2014-08-31	549	13.19	4.17	1.42	27.7	40.8948	1.61167	93.5811	596.541	2.77564	3
CA		2014-09-01	549	7.69	4.37	1.56	27.2	27.4493	1.43853	91.8919	400.409	2.6025	4
CA		2014-09-02	549	12.41	4.55	1.61	26.7	47.6001	1.67761	90.2027	694.352	2.84158	5
CA		2014-09-03	549	15.24	4.79	1.29	27.5	49.307	1.69291	92.9054	719.252	2.85688	6
CA		2014-09-05	549	12.41	4.55	1.61	26.7	47.6001	1.67761	90.2027	694.352	2.84158	8
CA		2014-09-08	549	15.24	4.79	1.29	27.5	49.307	1.69291	92.9054	719.252	2.85688	11
CA		2014-09-10	549	5.28	6.82	2.6	29.5	49.0219	1.69039	99.6622	715.093	2.85436	13
CA		2014-09-12	549	11.41	7.04	2.55	29.4	107.25	2.0304	99.3243	1564.48	3.19437	15
CA		2014-09-15	549	18.68	7	4.83	28.1	330.69	2.51942	94.9324	4823.84	3.68339	18
CA		2014-09-17	549	19.01	7.33	4.1	29.6	299.136	2.47587	100	4363.56	3.63984	20
CA		2014-09-19	549	18.32	7.72	3.51	30.5	259.925	2.41485	103.041	3791.59	3.57882	22
CA		2014-09-22	549	19.62	8.33	4.42	28.1	378.238	2.57776	94.9324	5517.43	3.74174	25
CA		2014-09-24	549	19.18	8.14	3.83	27.7	313.091	2.49567	93.5811	4567.12	3.65964	27
CA		2014-09-26	549	20.89	9.5	3.22	29.4	334.593	2.52452	99.3243	4880.78	3.68849	29
CA		2014-09-29	549	10.53	8.65	7.23	26.9	344.811	2.53758	90.8784	5029.83	3.70155	32
CA		2014-10-01	549	10.9	8.16	6.89	27.2	320.874	2.50633	91.8919	4680.66	3.67031	34
CA
CA
CA
CA
CA		2014-08-22	576	4.96	3.66	0.68	30.3	6.46354	0.81047	96.4968	42.2709	1.62604	-6
CA		2014-08-26	576	5.97	5.01	2.23	28.9	34.9233	1.54312	92.0382	228.395	2.35869	-2
CA		2014-08-28	576	5.2	3.9	1.44	31.4	15.2908	1.18443	100	100	2	0
CA		2014-08-29	576	4.71	4.47	2.1	28	23.1498	1.36455	89.172	151.397	2.18012	1
CA		2014-08-30	576	5.03	3.43	1.59	28.8	14.3634	1.15726	91.7197	93.9353	1.97283	2
CA		2014-08-31	576	7.36	4.59	2.11	29.1	37.3226	1.57197	92.6752	244.086	2.38754	3
CA		2014-09-01	576	6.09	4.48	2.23	28.6	31.8566	1.5032	91.0828	208.339	2.31877	4
CA		2014-09-02	576	6.35	4.63	1.97	28.3	30.3263	1.48182	90.1274	198.331	2.29739	5
CA		2014-09-03	576	6.2	5.5	2.72	28.4	48.5648	1.68632	90.4459	317.609	2.50189	6
CA		2014-09-05	576	6.35	4.63	1.97	28.3	30.3263	1.48182	90.1274	198.331	2.29739	8
CA		2014-09-08	576	6.2	5.5	2.72	28.4	48.5648	1.68632	90.4459	317.609	2.50189	11
CA		2014-09-10	576	7.03	6.6	2.33	24.7	56.6049	1.75285	78.6624	370.19	2.56842	13
CA		2014-09-12	576	11.07	6.76	3.39	31.5	132.829	2.12329	100.318	868.688	2.93886	15
CA		2014-09-15	576	8.93	8.71	3.99	29.5	162.495	2.21084	93.949	1062.7	3.02641	18
CA		2014-09-17	576	11.44	7.72	3.06	30	141.502	2.15076	95.5414	925.41	2.96633	20
CA		2014-09-19	576	11.95	8.58	4.58	30.9	245.878	2.39072	98.4076	1608.02	3.20629	22
CA		2014-09-22	576	13.01	10.61	4.44	28.5	320.903	2.50637	90.7643	2098.68	3.32195	25
CA		2014-09-24	576	11.44	9.55	4.76	27.9	272.292	2.43503	88.8535	1780.76	3.25061	27
CA		2014-09-26	576	13.44	8.54	3.83	29.2	230.173	2.36205	92.9936	1505.31	3.17763	29
CA		2014-09-29	576	12.98	9.41	6.46	28.8	413.138	2.6161	91.7197	2701.88	3.43167	32
CA		2014-10-01	576	16.22	12.06	4.45	28.9	455.782	2.65876	92.0382	2980.76	3.47433	34
CA
CA
CA
CA
CA		2014-08-22	700	7.64	3.63	1.81	32.4	26.2831	1.41968	99.3865	22.5482	1.35311	-6
CA		2014-08-26	700	7.79	4.49	1.78	30.5	32.5989	1.5132	93.5583	27.9664	1.44664	-2
CA		2014-08-28	700	9.75	6.45	3.54	32.6	116.564	2.06657	100	100	2	0
CA		2014-08-29	700	8.47	5.06	3.08	29.9	69.1167	1.83958	91.7178	59.2949	1.77302	1
CA		2014-08-30	700	7.44	4.39	2.54	30	43.438	1.63787	92.0245	37.2652	1.5713	2
CA		2014-08-31	700	9.55	5.17	1.75	29.9	45.2408	1.65553	91.7178	38.8119	1.58896	3
CA		2014-09-01	700	9.68	4.89	2.53	29.1	62.7052	1.7973	89.2638	53.7944	1.73074	4
CA		2014-09-02	700	8.72	5.72	2.85	28.6	74.4314	1.87176	87.7301	63.8542	1.80519	5
CA		2014-09-03	700	9.18	5.96	2.27	29.4	65.03	1.81311	90.184	55.7888	1.74655	6
CA		2014-09-05	700	8.72	5.72	2.85	28.6	74.4314	1.87176	87.7301	63.8542	1.80519	8
CA		2014-09-08	700	9.18	5.96	2.27	29.4	65.03	1.81311	90.184	55.7888	1.74655	11
CA		2014-09-10	700	10.61	7.79	2.18	30.8	94.3426	1.97471	94.4785	80.936	1.90814	13
CA		2014-09-12	700	11.07	6.76	3.39	31.5	132.829	2.12329	96.6258	113.953	2.05673	15
CA		2014-09-15	700	12.99	7.91	3.89	30.7	209.283	2.32073	94.1718	179.543	2.25417	18
CA		2014-09-17	700	14.4	7.66	4.35	32.4	251.234	2.40008	99.3865	215.533	2.33351	20
CA		2014-09-19	700	15.69	8.27	5.01	32.4	340.381	2.53196	99.3865	292.011	2.4654	22
CA		2014-09-22	700	15.75	9.52	6.45	29.3	506.379	2.70448	89.8773	434.42	2.63791	25
CA		2014-09-24	700	16.12	9.92	6.01	28.4	503.211	2.70175	87.1166	431.702	2.63518	27
CA		2014-09-26	700	17.13	10.19	3.6	30.9	329.028	2.51723	94.7853	282.271	2.45067	29
CA		2014-09-29	700	17.88	11.86	5.73	29.5	636.217	2.80361	90.4908	545.807	2.73704	32
CA		2014-10-01	700	16.84	10.6	7.44	30.8	695.376	2.84222	94.4785	596.559	2.77565	34
CA
CA
CA
	Bendamustine
BM	1521-166	2014-08-22	511				31			99.0415			-6	2014-08-22				98.9727	0.633117			0.633117
BM		2014-08-26	511	2.7	2.6	1.05	29.4	3.85945	0.586525	93.9297	280.844	2.44847	-2	2014-08-26	12.7474	4.04393	0.168651	95.8348	1.16429	128.219	0.202819	1.16429	53.7652
BM		2014-08-28	511	2.02	1.83	0.71	31.3	1.37423	0.138059	100	100	2	0	2014-08-28	17.1459	5.80676	0.304031	100		100
BM		2014-08-29	511	2.89	2.1	0.67	28.3	2.12907	0.328191	90.4153	154.928	2.19013	1	2014-08-29	13.8386	6.53096	0.250155	89.9816	0.149884	100.441	0.162533	0.149884	32.7438
BM		2014-08-30	511	3.2	2.9	0.92	28.5	4.47028	0.650334	91.0543	325.293	2.51227	2	2014-08-30	14.2076	5.46624	0.168501	90.2956	0.502009	143.973	0.205689	0.502009	64.953
BM		2014-08-31	511	3.2	2.9	1.2	28.3	5.8308	0.765728	90.4153	424.295	2.62767	3	2014-08-31	25.7569	7.44633	0.190128	90.5272	0.787362	216.063	0.123012	0.787362	70.7015
BM		2014-09-01	511	5.78	3.07	1.21	28.2	11.2422	1.05085	90.0958	818.071	2.91279	4	2014-09-01	29.9897	8.86575	0.148444	92.644	2.52044	339.916	0.226052	2.52044	165.106
BM		2014-09-02	511	4.12	3.35	0.73	28	5.2755	0.722264	89.4569	383.888	2.5842	5	2014-09-02	32.3364	10.6178	0.227574	89.6386	1.38214	239.084	0.104466	1.38214	57.2681
BM		2014-09-03	511	4.31	3.39	2.24	28.7	17.1366	1.23392	91.6933	1246.99	3.09586	6	2014-09-03	27.921	9.41569	0.139627	91.9685	1.81355	420.687	0.28322	1.81355	279.106
BM		2014-09-05	511	5.25	3.82	1.29	30.1	13.546	1.13181	96.1661	985.715	2.99375	8	2014-09-05	40.7372	9.80427	0.143733	97.072	1.2103	420.535	0.169671	1.2103	190.493
BM		2014-09-08	511	5.34	3.08	1.56	29.6	13.4343	1.12822	94.5687	977.588	2.99016	11	2014-09-08	39.0453	15.7161	0.19774	95.7216	1.58372	404.182	0.238092	1.58372	201.93
BM		2014-09-10	511	5.89	4.91	2	30.2	30.2848	1.48123	96.4856	2203.77	3.34317	13	2014-09-10	59.1509	14.8698	0.108116	96.8665	1.35527	798.768	0.239976	1.35527	473.418
BM		2014-09-12	511	6.43	4.29	1.74	31.3	25.1314	1.40022	100	1828.76	3.26216	15	2014-09-12	51.4272	12.6496	0.11112	100.74	0.42998	674.796	0.234064	0.42998	389.037
BM		2014-09-15	511	10.01	2.98	1.97	31.3	30.7691	1.48812	100	2239.01	3.35006	18	2014-09-15	90.6566	26.6221	0.151927	99.3343	0.479551	963.698	0.202528	0.479551	439.894
BM		2014-09-17	511	8.13	5.27	1.61	30.5	36.1182	1.55773	97.4441	2628.25	3.41967	20	2014-09-17	112.321	27.6493	0.148213	98.2175	0.598566	1133.48	0.163467	0.598566	502.908
BM		2014-09-19	511	6.42	5.26	2.14	31.6	37.8384	1.57793	100.958	2753.43	3.43987	22	2014-09-19	121.693	31.8304	0.153209	100.235	0.276194	1212	0.165756	0.276194	523.332
BM		2014-09-22	511	7.77	5.55	2.34	30.3	52.8358	1.72293	96.8051	3844.76	3.58487	25	2014-09-22	171.567	43.4264	0.153688	98.9346	1.27327	1720.18	0.172448	1.27327	726.19
BM		2014-09-24	511	11.04	5.85	2.87	30.1	97.0522	1.98701	96.1661	7062.3	3.84895	27	2014-09-24	265.014	71.8903	0.140721	98.6022	1.98433	2948.46	0.206502	1.98433	1414.03
BM		2014-09-26	511	10.28	4.93	3.37	31.1	89.427	1.95147	99.361	6507.42	3.81341	29	2014-09-26	249.312	68.7234	0.143951	96.5461	4.92574	2730.33	0.204194	4.92574	1292.82
BM		2014-09-29	511	12.17	6.29	3.84	29.6	153.911	2.18727	94.5687	11199.8	4.04921	32	2014-09-29	424.931	117.383	0.145424	97.7083	1.71797	4700.87	0.211222	1.71797	2231.07
BM		2014-10-01	511	13.03	6.18	4.04	30.7	170.339	2.23131	98.0831	12395.2	4.09325	34	2014-10-01	365.357	88.4859	0.115913	100.939	1.47662	4685.4	0.232482	1.47662	2610.47
BM		2014-10-03	511	14.11	6.71	4.56	31.6	226.054	2.35421	100.958	16449.5	4.21615	36	2014-10-03	516.835	115.172	0.11577	102.391	1.05056	6270.15	0.205286	1.05056	3425.27
BM		2014-10-06	511	14.87	7.41	5.91	31.2	340.969	2.53272	99.6805	24811.7	4.39466	39	2014-10-06	604.762	116.112	0.0879839	100.936	0.942825	8721.01	0.24373	0.942825	5403
		2014-10-08	511	15.11	7.81	5.19	30.5	320.687	2.50608	97.4441	23335.8	4.36802	41	2014-10-08	741.17	151.168	0.112189	99.8914	1.13935	8965.42	0.202369	1.13935	4830.33
		2014-10-10	511	15.02	8.11	6.22	30.4	396.716	2.59848	97.1246	28868.2	4.46042	43	2014-10-10	876.765	282.522	0.130697	100.457	1.40105	11047.8	0.239558	1.40105	6136.79
		2014-10-13	511	16.36	10.32	7.68	29.7	678.927	2.83182	94.8882	49404.1	4.69376	46	2014-10-13	1087.89	311.967	0.106296	98.7578	1.77259	16925.2	0.278877	1.77259	10984.5
BM		2014-10-15	511	18.61	9.81	7.96	30	760.899	2.88133	95.8466	55369.1	4.74327	48	2014-10-15
BM
BM		2014-08-22	512				30.9			97.1698			-6
BM		2014-08-26	512	4.4	4.41	1.67	30.8	16.9671	1.22961	96.8553	94.769	1.97667	-2
BM		2014-08-28	512	5.99	4.02	1.42	31.8	17.9036	1.25294	100	100	2	0
BM		2014-08-29	512	5.57	3.21	0.73	28.6	6.83411	0.834682	89.9371	38.1717	1.58174	1
BM		2014-08-30	512	4.49	3.53	1.37	29	11.3695	1.05574	91.195	63.5039	1.8028	2
BM		2014-08-31	512	5.44	4.25	1.89	28.7	22.8796	1.35945	90.2516	127.793	2.10651	3
BM		2014-09-01	512	7.22	4.73	2.72	31.8	48.6369	1.68697	100	271.66	2.43403	4
BM		2014-09-02	512	6.56	5.58	1.47	28	28.1744	1.44985	88.0503	157.367	2.19691	5
BM		2014-09-03	512	5.82	4.85	0.84	28.7	12.4149	1.09394	90.2516	69.343	1.841	6
BM		2014-09-05	512	6	5.6	2.4	30.6	42.223	1.62555	96.2264	235.836	2.37261	8
BM		2014-09-08	512	5.34	3.08	1.56	29.6	13.4343	1.12822	93.0818	75.037	1.87528	11
BM		2014-09-10	512	7.72	5.41	2.72	29.8	59.4815	1.77438	93.7107	332.233	2.52144	13
BM		2014-09-12	512	8.97	4.43	2.67	31.8	55.5528	1.74471	100	310.289	2.49177	15
BM		2014-09-15	512	9.81	6.28	3.43	31.6	110.642	2.04392	99.3711	617.99	2.79098	18
BM		2014-09-17	512	12.08	6.49	2.67	31.1	109.603	2.03982	97.7987	612.184	2.78688	20
BM		2014-09-19	512	11.24	7.01	2.9	31.8	119.641	2.07788	100	668.253	2.82494	22
BM		2014-09-22	512	9.6	8.7	5.06	31.4	221.279	2.34494	98.7421	1235.95	3.092	25
BM		2014-09-24	512	14.62	9.66	5.83	31	431.114	2.63459	97.4843	2407.97	3.38165	27
BM		2014-09-26	512	13.06	8.59	5.31	32.1	311.91	2.49403	100.943	1742.17	3.24109	29
BM		2014-09-29	512	15.02	11.07	7.08	31.3	616.381	2.78985	98.4277	3442.78	3.53691	32
BM		2014-10-01	512	14.55	10.77	6.95	32.5	570.246	2.75606	102.201	3185.09	3.50312	34
BM		2014-10-03	512	16.42	10.88	8.04	32.9	752.067	2.87626	103.459	4200.65	3.62332	36
BM		2014-10-06	512	18.12	12.03	7.83	32.9	893.684	2.95118	103.459	4991.65	3.69824	39
		2014-10-08	512	19.73	11.82	8.52	32.6	1040.36	3.01718	102.516	5810.89	3.76424	41
		2014-10-10	512	20.96	16.06	9.6	32.9	1692.02	3.22841	103.459	9450.76	3.97547	43
		2014-10-13	512	21.23	17.03	10.65	32.9	2016.1	3.30451	103.459	11260.9	4.05157	46
		2014-10-15	512
BM
BM
BM		2014-08-22	514	5.41	3.81	0.08	29.5			100			-6
BM		2014-08-26	514	4.02	3.08	1.3	29.1	8.42789	0.925719	98.6441	28.796	1.45933	-2
BM		2014-08-28	514	5.34	4.29	2.44	29.5	29.2676	1.46639	100	100	2	0
BM		2014-08-29	514	3.94	4.14	1.7	26.5	14.5192	1.16194	89.8305	49.6086	1.69556	1
BM		2014-08-30	514	5.29	3.78	1.06	26.5	11.0982	1.04525	89.8305	37.9197	1.57886	2
BM		2014-08-31	514	4.77	5.79	2.58	26.2	37.3091	1.57182	88.8136	127.476	2.10543	3
BM		2014-09-01	514	4.52	5.28	1.52	26.2	18.9939	1.27861	88.8136	64.8974	1.81223	4
BM		2014-09-02	514	6.44	5.27	2.27	25.8	40.3386	1.60572	87.4576	137.827	2.13933	5
BM		2014-09-03	514	6.17	5	1.71	26.2	27.6217	1.44125	88.8136	94.3763	1.97486	6
BM		2014-09-05	514	5.94	5.58	2.72	28.1	47.205	1.67399	95.2542	161.288	2.2076	8
BM		2014-09-08	514	6.24	5.41	2.92	28	51.6135	1.71276	94.9153	176.35	2.24638	11
BM		2014-09-10	514	7.26	5.05	2.44	28.6	46.84	1.67062	96.9492	160.04	2.20423	13
BM		2014-09-12	514	8.3	5.33	1.75	29.9	40.5361	1.60784	101.356	138.502	2.14145	15
BM		2014-09-15	514	7.09	6.31	2.88	28.9	67.4632	1.82907	97.9661	230.505	2.36268	18
BM		2014-09-17	514	9.57	7.61	3.69	28.8	140.709	2.14832	97.6271	480.767	2.68193	20
BM		2014-09-19	514	9.71	7.31	3.71	29.4	137.882	2.13951	99.661	471.11	2.67312	22
BM		2014-09-22	514	10.52	7.5	3.95	28.8	163.182	2.21267	97.6271	557.552	2.74629	25
BM		2014-09-24	514	10.78	7.71	4.83	28.4	210.193	2.32262	96.2712	718.178	2.85623	27
BM		2014-09-26	514	11.49	6.69	4.77	24.2	191.983	2.28326	82.0339	655.958	2.81688	29
BM		2014-09-29	514	12.72	8.81	5.17	28.2	303.356	2.48195	95.5932	1036.49	3.01557	32
BM		2014-10-01	514	11.7	9.23	4.9	29.2	277.065	2.44258	98.9831	946.663	2.9762	34
BM		2014-10-03	514	14.3	11.08	7.7	29.6	638.8	2.80537	100.339	2182.62	3.33898	36
BM		2014-10-06	514	14.63	8.77	7.85	29.3	527.366	2.72211	99.322	1801.88	3.25573	39
		2014-10-08	514	15.92	12.38	7.93	29.1	818.343	2.91294	98.6441	2796.07	3.44655
		2014-10-10	514	16.31	10.57	8.49	29.3	766.364	2.88444	99.322	2618.47	3.41805
		2014-10-13	514	16.79	11.88	7.49	28.9	782.254	2.89335	97.9661	2672.76	3.42696
BM
BM
BM		2014-08-22	515	6	3.6	0.01	31.1			99.6795			-6
BM		2014-08-26	515	5.3	4.69	1.67	29.3	21.7352	1.33716	93.9103	108.468	2.0353	-2
BM		2014-08-28	515	5.6	5.1	1.34	31.2	20.0383	1.30186	100	100	2	0
BM		2014-08-29	515	5.49	5.23	2.12	28	31.8719	1.50341	89.7436	159.055	2.20155	1
BM		2014-08-30	515	5.89	4.16	2.33	27.8	29.8926	1.47556	89.1026	149.177	2.1737	2
BM		2014-08-31	515	6.71	4.62	2.28	28.9	37.0082	1.5683	92.6282	184.687	2.26644	3
BM		2014-09-01	515	6.56	5.34	2.24	28.6	41.0858	1.61369	91.6667	205.036	2.31183	4
BM		2014-09-02	515	7.74	6.12	2.24	29.2	55.557	1.74474	93.5897	277.254	2.44288	5
BM		2014-09-03	515	7.17	6	2.42	30.3	54.511	1.73648	97.1154	272.034	2.43462	6
BM		2014-09-05	515	8.15	5.49	2.56	31.4	59.9748	1.77797	100.641	299.3	2.47611	8
BM		2014-09-08	515	9.15	6.12	2.65	31.3	77.6993	1.89042	100.321	387.753	2.58856	11
BM		2014-09-10	515	8.09	6.45	3.66	31.3	99.9972	1.99999	100.321	499.03	2.69813	13
BM		2014-09-12	515	8.83	6.87	2.66	31.7	84.4885	1.9268	101.603	421.634	2.62494	15
BM		2014-09-15	515	9.29	7.58	4.17	31.2	153.752	2.18682	100	767.287	2.88496	18
BM		2014-09-17	515	10.52	7.62	3.88	31.2	162.855	2.2118	100	812.717	2.90994	20
BM		2014-09-19	515	11.51	7.96	3.99	31.3	191.408	2.28196	100.321	955.209	2.9801	22
BM		2014-09-22	515	11.09	8.97	4.78	32	248.972	2.39615	102.564	1242.48	3.09429	25
BM		2014-09-24	515	12.33	8.93	5.58	32.6	321.697	2.50745	104.487	1605.41	3.20559	27
BM		2014-09-26	515	12.55	9	6.83	32.4	403.929	2.60631	103.846	2015.78	3.30444	29
BM		2014-09-29	515	14.14	10.25	8.25	31.9	626.074	2.79663	102.244	3124.38	3.49476	32
BM		2014-10-01	515	12.87	10.52	6.26	32.6	443.78	2.64717	104.487	2214.65	3.34531	34
BM		2014-10-03	515	13.65	9.16	6.88	32.7	450.417	2.65362	104.808	2247.78	3.35175	36
BM		2014-10-06	515	16.59	10.79	7.01	31.6	657.029	2.81758	101.282	3278.86	3.51572	39
		2014-10-08	515	15.5	12.02	8.05	31.5	785.291	2.89503	100.962	3918.94	3.59317	41
		2014-10-10	515	15.71	10.47	7.57	31.8	651.955	2.81422	101.923	3253.54	3.51236	43
		2014-10-13	515	17.25	11.79	8.21	30.8	874.268	2.94164	98.7179	4362.98	3.63978	46
		2014-10-15	515	17.4	11.85	9.33	31.9	1007.27	3.00315	102.244	5026.74	3.70129	48
BM
Lonidamine + Cyclophosphamide														Lonidamine + Cyclophosphamide
LND+CPP	1521-612	2014-08-22	526	2.68	1.62	0.74	30.2	1.68221	0.22588	95.5696	19.8582	1.29794	-6	2014-08-22	4.44209	1.67715	0.160782	97.292	1.05681	34.9053	0.121535	1.05681	11.5875
LND+CPP		2014-08-26	526	3.2	3	0.82	29.9	4.12177	0.615084	94.6203	48.6567	1.68714	-2	2014-08-26	18.3472	7.07797	0.216192	94.8061	0.576726	136.948	0.155725	0.576726	42.0525
LND+CPP		2014-08-28	526	5.89	3.27	0.84	31.6	8.47112	0.927941	100	100	2	0	2014-08-28	13.0743	3.30742	0.0970675	100	0	100	0	0	0
LND+CPP		2014-08-29	526	4.7	1.97	0.93	27.8	4.50864	0.654046	87.9747	53.2237	1.7261	1	2014-08-29	10.8862	3.07596	0.142187	89.6101	0.85639	81.5428	0.0677952	0.85639	12.4362
LND+CPP		2014-08-30	526	6.03	2.46	1.1	28.2	8.54366	0.931644	89.2405	100.856	2.0037	2	2014-08-30	21.194	7.22268	0.151187	90.3771	1.75816	152.921	0.0578581	1.75816	17.9226
LND+CPP		2014-08-31	526	5.85	2.8	0.65	27.6	5.57476	0.746226	87.3418	65.8089	1.81828	3	2014-08-31	20.7127	8.31492	0.197594	89.1201	1.63026	148.305	0.119133	1.63026	37.336
LND+CPP		2014-09-01	526	5.79	1.97	1.2	26	7.16679	0.855325	82.2785	84.6026	1.92738	4	2014-09-01	16.9565	6.30883	0.149411	91.1294	4.13888	127.627	0.094358	4.13888	28.4129
LND+CPP		2014-09-02	526	5.67	3.54	1.42	28.2	14.9236	1.17387	89.2405	176.17	2.24593	5	2014-09-02	30.7487	11.7735	0.152435	90.9821	0.982171	221.346	0.0710889	0.982171	36.4942
LND+CPP		2014-09-03	526	5.38	3.12	0.85	28.6	7.47058	0.873354	90.5063	88.1888	1.94541	6	2014-09-03	19.5038	5.70561	0.151374	92.6415	0.903346	144.915	0.0749122	0.903346	23.0169
LND+CPP		2014-09-05	526	5.6	3.92	1.36	29.4	15.6319	1.19401	93.038	184.532	2.26607	8	2014-09-05	26.4319	8.337	0.121074	93.5017	0.647977	196.744	0.0400881	0.647977	18.0971
LND+CPP		2014-09-08	526	5.85	5.45	1.77	30.1	29.5477	1.47052	95.2532	348.805	2.54258	11	2014-09-08	33.3019	5.49573	0.0577506	93.9467	0.824821	273.212	0.0592982	0.824821	34.6574
LND+CPP		2014-09-10	526	6.99	4.36	2.58	30.1	41.1701	1.61458	95.2532	486.005	2.68664	13	2014-09-10	49.7787	9.25848	0.0659135	96.7301	0.508315	409.332	0.071801	0.508315	56.6403
LND+CPP		2014-09-12	526	5.58	3.42	1.53	30.3	15.288	1.18435	95.8861	180.472	2.25641	15	2014-09-12	44.3407	15.5867	0.169433	98.312	1.28082	316.269	0.077734	1.28082	48.5732
LND+CPP		2014-09-15	526	8.4	4.13	1.7	30.5	30.88	1.48968	96.519	364.532	2.56174	18	2014-09-15	64.0799	17.9509	0.12706	97.8697	0.956296	481.586	0.0505037	0.956296	55.0708
LND+CPP		2014-09-17	526	7.59	3.97	2	30.5	31.5545	1.49906	96.519	372.495	2.57112	20	2014-09-17	73.2489	23.5789	0.144068	98.4649	0.969461	538.076	0.0604059	0.969461	74.4209
LND+CPP		2014-09-19	526	8.04	5.14	2.58	30.8	55.8261	1.74684	97.4684	659.017	2.8189	22	2014-09-19	82.9394	21.4533	0.0964411	99.9198	1.46152	643.842	0.0437646	1.46152	66.2069
LND+CPP		2014-09-22	526	9	6.31	3.3	30.1	98.1261	1.99178	95.2532	1158.36	3.06384	25	2014-09-22	95.0989	10.0656	0.0359758	96.2509	1.15784	812.003	0.0820758	1.15784	142.034
LND+CPP		2014-09-24	526	9.34	6.77	3.08	30.2	101.973	2.00848	95.5696	1203.77	3.08054	27	2014-09-24	201.688	74.5738	0.137676	95.3851	0.26992	1502.92	0.0733427	0.26992	291.779
LND+CPP		2014-09-26	526	8.8	6	3.1	31.2	85.7026	1.93299	98.7342	1011.7	3.00505	29	2014-09-26	154.83	40.7985	0.111227	98.0764	1.16422	1192.11	0.0537918	1.16422	145.294
LND+CPP		2014-09-29	526	10.9	6.58	4.53	30.8	170.118	2.23075	97.4684	2008.21	3.30281	32	2014-09-29	263.745	90.9771	0.114526	98.8905	2.72973	2039.81	0.0764818	2.72973	383.273
LND+CPP
LND+CPP
LND+CPP
LND+CPP
LND+CPP
LND+CPP		2014-08-22	527	4.4	4.32	0.58	28.4	5.77249	0.761363	96.9283	24.0351	1.38085	-6
LND+CPP		2014-08-26	527	5	4.4	1.75	28	20.1586	1.30446	95.5631	83.9349	1.92394	-2
LND+CPP		2014-08-28	527	6.44	4.07	1.75	29.3	24.0169	1.38052	100	100	2	0
LND+CPP		2014-08-29	527	4.86	4.18	1.7	25.9	18.0826	1.25726	88.3959	75.291	1.87674	1
LND+CPP		2014-08-30	527	5.62	5.49	2.69	25.4	43.457	1.63806	86.6894	180.943	2.25754	2
LND+CPP		2014-08-31	527	6.72	4.3	1.96	25.1	29.6546	1.47209	85.6655	123.474	2.09158	3
LND+CPP		2014-09-01	527	5.37	4.49	1.56	25.6	19.6944	1.29434	87.372	82.0025	1.91383	4
LND+CPP		2014-09-02	527	10.53	4.69	2.27	26.7	58.6983	1.76863	91.1263	244.404	2.38811	5
LND+CPP		2014-09-03	527	8.51	4.08	1.72	26.9	31.2692	1.49512	91.8089	130.197	2.1146	6
LND+CPP		2014-09-05	527	5.85	5.86	2.74	27.5	49.1816	1.6918	93.8567	204.779	2.31129	8
LND+CPP		2014-09-08	527	7.66	4.5	2.44	27	44.0382	1.64383	92.1502	183.363	2.26331	11
LND+CPP		2014-09-10	527	5.98	5.34	3.46	28.4	57.8518	1.76232	96.9283	240.88	2.3818	13
LND+CPP		2014-09-12	527	6.93	8.33	2.75	29.4	83.1208	1.91971	100.341	346.093	2.53919	15
LND+CPP		2014-09-15	527	7.43	6.46	3.97	29.3	99.7724	1.99901	100	415.426	2.61849	18
LND+CPP		2014-09-17	527	9.69	6.9	3.43	29.6	120.079	2.07947	101.024	499.975	2.69895	20
LND+CPP		2014-09-19	527	9.55	7.14	3.42	30.5	122.103	2.08673	104.096	508.404	2.70621	22
LND+CPP		2014-09-22	527	9.51	7.22	3.11	28.3	111.809	2.04848	96.587	465.543	2.66796	25
LND+CPP		2014-09-24	527	10.55	9.28	5.57	27.9	285.532	2.45565	95.2218	1188.88	3.07514	27
LND+CPP		2014-09-26	527	10.73	7.93	4.79	29.6	213.406	2.32921	101.024	888.567	2.94869	29
LND+CPP		2014-09-29	527	10.65	9.02	6.55	29	329.455	2.5178	98.9761	1371.76	3.13728	32
LND+CPP
LND+CPP		2014-08-22	529	4.8	2.72	0.72	28.6	4.922	0.692141	100.351	26.2908	1.4198	-6
LND+CPP		2014-08-26	529	7.35	4.76	1.94	27.3	35.5381	1.55069	95.7895	189.826	2.27836	-2
LND+CPP		2014-08-28	529	8.44	3.56	1.19	28.5	18.7214	1.27234	100	100	2	0
LND+CPP		2014-08-29	529	5.78	3.6	1.45	26.1	15.7978	1.1986	91.5789	84.3838	1.92626	1
LND+CPP		2014-08-30	529	6.73	3.93	2.15	27.1	29.7745	1.47384	95.0877	159.04	2.20151	2
LND+CPP		2014-08-31	529	7.92	4.39	2.51	26.5	45.6943	1.65986	92.9825	244.075	2.38752	3
LND+CPP		2014-09-01	529	11.47	4.6	1.37	26.6	37.8478	1.57804	93.3333	202.163	2.3057	4
LND+CPP		2014-09-02	529	10.53	4.69	2.27	26.7	58.6983	1.76863	93.6842	313.536	2.49629	5
LND+CPP		2014-09-03	529	8.51	4.08	1.72	26.9	31.2692	1.49512	94.386	167.024	2.22278	6
LND+CPP		2014-09-05	529	8.62	4.54	2.21	27.1	45.285	1.65595	95.0877	241.889	2.38362	8
LND+CPP		2014-09-08	529	9.8	4.83	2.24	27.2	55.5162	1.74442	95.4386	296.539	2.47208	11
LND+CPP		2014-09-10	529	9.66	5.5	3.09	27.7	85.9601	1.9343	97.193	459.155	2.66196	13
LND+CPP		2014-09-12	529	9.56	5.58	2.75	28.7	76.811	1.88542	100.702	410.285	2.61309	15
LND+CPP		2014-09-15	529	10.93	5.2	3.78	28.2	112.49	2.05111	98.9474	600.864	2.77878	18
LND+CPP		2014-09-17	529	14.05	5.29	3.52	27.8	136.985	2.13667	97.5439	731.704	2.86434	20
LND+CPP		2014-09-19	529	14.92	6.57	2.99	28.4	153.463	2.186	99.6491	819.721	2.91367	22
LND+CPP		2014-09-22	529	9.7	6.7	4.29	28.3	145.983	2.1643	99.2982	779.766	2.89196	25
LND+CPP		2014-09-24	529	17.63	9.15	5.27	27	445.126	2.64848	94.7368	2377.63	3.37614	27
LND+CPP		2014-09-26	529	16.33	6.99	4.73	27.6	282.698	2.45132	96.8421	1510.03	3.17899	29
LND+CPP		2014-09-29	529	18.94	8.64	6.82	26.5	584.355	2.76668	92.9825	3121.32	3.49434	32
LND+CPP
LND+CPP	1521-533	2014-08-22	533	4.11	3.57	1.28	31.4	9.83374	0.992719	96.319	69.4372	1.84159	-6
LND+CPP		2014-08-26	533	5.57	4.56	2.4	30.4	31.9176	1.50403	93.2515	225.374	2.3529	-2
LND+CPP		2014-08-28	533	5.39	3.89	1.29	32.6	14.1621	1.15113	100	100	2	0
LND+CPP		2014-08-29	533	5.7	4.3	1.25	29.5	16.0418	1.20525	90.4908	113.273	2.05413	1
LND+CPP		2014-08-30	533	4.93	4.55	2.06	29.5	24.1949	1.38372	90.4908	170.843	2.2326	2
LND+CPP		2014-08-31	533	5.51	4.51	1.74	29.5	22.64	1.35488	90.4908	159.863	2.20375	3
LND+CPP		2014-09-01	533	5.73	3.78	1.77	33.1	20.0733	1.30262	101.534	141.74	2.15149	4
LND+CPP		2014-09-02	533	5.58	4.19	1.75	29.3	21.4232	1.33088	89.8773	151.272	2.17976	5
LND+CPP		2014-09-03	533	5.05	5.1	2.04	30.6	27.51	1.43949	93.865	194.251	2.28836	6
LND+CPP		2014-09-05	533	5.93	3.72	1.91	30	22.0612	1.34363	92.0245	155.777	2.1925	8
LND+CPP		2014-09-08	533	6.36	5.06	2.22	30.3	37.4075	1.57296	92.9448	264.139	2.42183	11
LND+CPP		2014-09-10	533	7.16	5.74	2.97	31.8	63.9116	1.80558	97.546	451.287	2.65445	13
LND+CPP		2014-09-12	533	7.39	5.64	2.13	31.4	46.4838	1.6673	96.319	328.228	2.51618	15
LND+CPP		2014-09-15	533	8.04	6.2	2.96	31.3	77.257	1.88794	96.0123	545.521	2.73681	18
LND+CPP		2014-09-17	533	8.24	5.73	3.14	32.2	77.6265	1.89001	98.773	548.13	2.73888	20
LND+CPP		2014-09-19	533	7.96	6.15	3.25	32.1	83.3048	1.92067	98.4663	588.225	2.76954	22
LND+CPP		2014-09-22	533	7.96	6.21	4.62	30.6	119.576	2.07765	93.865	844.342	2.92652	25
LND+CPP		2014-09-24	533	8.98	6.95	5.38	31.3	175.809	2.24504	96.0123	1241.41	3.09392	27
LND+CPP		2014-09-26	533	9.73	7.07	5.34	31.2	192.341	2.28407	95.7055	1358.14	3.13295	29
LND+CPP		2014-09-29	533	10.23	7.97	5.5	34.6	234.798	2.3707	106.135	1657.94	3.21957	32
LND+CPP		2014-10-01	533	11.81	7.8	5.23	33.8	252.258	2.40184	103.681	1781.22	3.25072	34
LND+CPP		2014-10-03	533	9.54	7.82	6.08	31.1	237.497	2.37566	95.3988	1676.99	3.22453	36
LND+CPP		2014-10-06	533	11.11	8.13	5.61	30.6	265.318	2.42377	93.865	1873.44	3.27264	39
LND+CPP		2014-10-08	533	11.74	8.77	7.03	31.6	378.985	2.57862	96.9325	2676.05	3.42749	41
LND+CPP		2014-10-10	533	10.16	7.46	5.46	30	216.682	2.33582	92.0245	1530.02	3.1847	43
LND+CPP		2014-10-13	533	8.92	6.88	4.49	34.4	144.277	2.1592	105.521	1018.76	3.00807	46
LND+CPP		2014-10-15	533	13.31	9.06	6.29	29.6	397.151	2.59896	90.7975	2804.33	3.44783	48
LND+CPP
Lonidamine + Chlorambucil																	Lonidamine + Chlorambucil
LND+CA	1521-630	2014-08-22	583	5.23	3.76	0.6	33.8	6.17788	0.790839	96.2963	56.5205	1.75221	-6	2014-08-22	13.8646	3.86735	0.15268	99.0092	1.65681	98.0016	0.109472	1.65681	21.75
LND+CA		2014-08-26	583	5.7	4.92	1.84	33.2	27.0182	1.43166	94.5869	247.185	2.39302	-2	2014-08-26	17.7321	4.8595	0.117864	95.9219	1.04701	141.371	0.165026	1.04701	54.32
LND+CA		2014-08-28	583	3.7	3.1	1.82	35.1	10.9303	1.03863	100	100	2	0	2014-08-28	13.6366	1.4306	0.0474621	100	0	100	0	0	0
LND+CA		2014-08-29	583	4.79	3.85	1.21	30.8	11.6837	1.06758	87.7493	106.892	2.02895	1	2014-08-29	10.284	0.76222	0.0319739	87.8398	0.40986	78.5041	0.0792068	0.40986	14.7487
LND+CA		2014-08-30	583	5.01	3.35	1.2	33	10.5454	1.02306	94.0171	96.4782	1.98443	2	2014-08-30	17.7516	4.41875	0.112158	88.642	2.99786	128.469	0.085125	2.99786	26.8294
LND+CA		2014-08-31	583	5.27	4.01	1.57	32.3	17.3721	1.23985	92.0228	158.935	2.20122	3	2014-08-31	20.0389	1.9966	0.0419341	87.9672	2.23908	148.922	0.0468409	2.23908	15.2195
LND+CA		2014-09-01	583	5.01	3.25	1.34	33.4	11.4242	1.05782	95.1567	104.518	2.01919	4	2014-09-01	17.4337	3.05651	0.0848842	91.4275	2.31739	126.234	0.0461378	2.31739	13.4766
LND+CA		2014-09-02	583	5.39	3.89	1.77	33.1	19.4317	1.28851	94.302	177.778	2.24988	5	2014-09-02	22.011	3.55354	0.0666636	92.7903	1.85383	164.56	0.0800812	1.85383	27.7809
LND+CA		2014-09-03	583	4.98	2.84	1.19	33.2	8.81238	0.945093	94.5869	80.6232	1.90646	6	2014-09-03	22.1372	6.72881	0.171789	93.099	1.68127	155.721	0.128703	1.68127	39.5052
LND+CA		2014-09-05	583	3.4	1.52	1.9	33.2	5.14132	0.711075	94.5869	47.0372	1.67244	8	2014-09-05	22.7362	8.94737	0.262949	96.4912	1.92219	157.005	0.219443	1.92219	57.6865
LND+CA		2014-09-08	583	4.64	4.04	1.06	32.6	28.7083	1.45801	85.1852	262.648	2.41937	11	2014-09-08	32.8303	3.32474	0.0423802	92.5944	4.09684	244.257	0.0496947	4.09684	26.3433
LND+CA		2014-09-10	583	6.43	4.55	1.59	32.4	24.3567	1.38662	92.3077	222.836	2.34798	13	2014-09-10	38.8861	7.2687	0.0925423	97.2523	2.80331	280.027	0.0483202	2.80331	29.6821
LND+CA		2014-09-12	583	7.06	4.69	2.96	34.5	51.3178	1.71027	98.2906	469.499	2.67163	15	2014-09-12	51.9314	13.0651	0.116928	100.889	1.94606	394.914	0.142093	1.94606	105.057
LND+CA		2014-09-15	583	7.12	5.13	2.76	34.4	52.7843	1.72251	98.0057	482.916	2.68387	18	2014-09-15	74.0788	27.1902	0.149051	98.5773	0.392412	549.249	0.155065	0.392412	187.9
LND+CA		2014-09-17	583	6.85	4.6	3.15	33.4	51.9706	1.71576	95.1567	475.471	2.67712	20	2014-09-17	50.4796	12.9113	0.123289	98.8581	2.28163	385.664	0.150928	2.28163	106.479
LND+CA		2014-09-19	583	8.13	4.49	2.24	34.9	42.8138	1.63158	99.4302	391.697	2.59295	22	2014-09-19	58.8516	8.39184	0.0662362	102.561	1.72202	429.855	0.0349971	1.72202	35.9013
LND+CA		2014-09-22	583	8.41	6.13	3.4	34	91.777	1.96273	96.8661	839.654	2.9241	25	2014-09-22	104.789	17.305	0.0680229	97.9788	0.616025	782.946	0.0805248	0.616025	133.4
LND+CA		2014-09-24	583	7.93	5.92	2.68	33.6	65.8762	1.81873	95.7265	602.691	2.78009	27	2014-09-24	137.424	52.04	0.162871	101.677	3.36706	989.085	0.140511	3.36706	347.428
LND+CA		2014-09-26	583	7.61	5.21	2.13	34.7	44.2182	1.6456	98.8604	404.545	2.60697	29	2014-09-26	110.844	56.8001	0.212802	101.919	1.53569	796.906	0.196393	1.53569	390.529
LND+CA		2014-09-29	583	7.39	6.27	3.93	35.4	95.3461	1.9793	100.855	872.308	2.94067	32	2014-09-29	251.695	99.7827	0.191347	101.592	0.403227	1787.8	0.159787	0.403227	665.633
LND+CA		2014-10-01	583	7.69	6.38	5.08	36.4	130.5	2.11561	103.704	1193.92	3.07698		2014-09-30
LND+CA		2014-10-03	583	8.71	7.28	4.39	35.4	145.751	2.16361	100.855	1333.46	3.12498		2014-10-01
LND+CA		2014-10-06	583	6.4	6.39	6.35	36	135.973	2.13345	102.564	1244	3.09482		2014-10-02
LND+CA
LND+CA
LND+CA		2014-08-22	584	5.3	3.75	1.63	30.4	16.9626	1.22949	102.013	107.399	2.031	-6
LND+CA		2014-08-26	584	5.2	4.1	0.95	29.2	10.605	1.02551	97.9866	67.1454	1.82702	-2
LND+CA		2014-08-28	584	4.9	3.8	1.62	29.8	15.794	1.19849	100	100	2	0
LND+CA		2014-08-29	584	4.61	3.87	0.97	26.4	9.06113	0.957182	88.5906	57.3705	1.75869	1
LND+CA		2014-08-30	584	5.63	4.63	1.24	26.3	16.9243	1.22851	88.255	107.156	2.03002	2
LND+CA		2014-08-31	584	6.34	4.68	1.21	26.1	18.7983	1.27412	87.5839	119.022	2.07563	3
LND+CA		2014-09-01	584	5.38	4.24	1.63	27.4	19.4686	1.28933	91.9463	123.265	2.09084	4
LND+CA		2014-09-02	584	5.39	3.89	1.6	28.3	17.5654	1.24466	94.9664	111.215	2.04616	5
LND+CA		2014-09-03	584	6.56	5.07	1.56	28.3	27.1666	1.43404	94.9664	172.005	2.23554	6
LND+CA		2014-09-05	584	6.59	4.16	2	29.9	28.7083	1.45801	100.336	181.767	2.25951	8
LND+CA		2014-09-08	584	5.61	5.17	2	29.6	30.3726	1.48248	99.3289	192.304	2.28399	11
LND+CA		2014-09-10	584	7.84	7.09	1.6	30.4	46.5673	1.66808	102.013	294.841	2.46959	13
LND+CA		2014-09-12	584	5.56	5.78	1.76	31.2	29.6151	1.47151	104.698	187.508	2.27302	15
LND+CA		2014-09-15	584	7.05	5.78	1.94	29.6	41.3921	1.61692	99.3289	262.074	2.41842	18
LND+CA		2014-09-17	584	7.86	4.97	1.34	30.7	27.4083	1.43788	103.02	173.536	2.23939	20
LND+CA		2014-09-19	584	8.18	4.92	2.97	31.4	62.5855	1.79647	105.369	396.26	2.59798	22
LND+CA		2014-09-22	584	8.34	6.88	2.78	29.5	83.5214	1.9218	98.9933	528.816	2.7233	25
LND+CA		2014-09-24	584	8.94	8.22	2.8	32	107.737	2.03237	107.383	682.139	2.83387	27
LND+CA		2014-09-26	584	10.06	5.44	2.25	30.9	64.473	1.80938	103.691	408.211	2.61088	29
LND+CA		2014-09-29	584	10.54	9.69	4.16	30.3	222.462	2.34726	101.678	1408.52	3.14876	32
LND+CA
LND+CA		2014-08-22	587	5.92	3.63	1.64	30.8	18.4532	1.26607	98.7179	130.085	2.11423	-6
LND+CA		2014-08-26	587	5.3	3.98	1.41	29.7	15.5732	1.19238	95.1923	109.783	2.04053	-2
LND+CA		2014-08-28	587	4.8	4.09	1.38	31.2	14.1854	1.15184	100	100	2	0
LND+CA		2014-08-29	587	6.89	4.12	0.68	27.2	10.107	1.00462	87.1795	71.2495	1.85278	1
LND+CA		2014-08-30	587	8.34	4.88	1.21	26.1	25.7852	1.41137	83.6538	181.772	2.25953	2
LND+CA		2014-08-31	587	7.34	4.21	1.48	26.3	23.9463	1.37924	84.2949	168.809	2.2274	3
LND+CA		2014-09-01	587	7.08	3.75	1.54	27.2	21.4084	1.33058	87.1795	150.918	2.17874	4
LND+CA		2014-09-02	587	7.77	3.9	1.83	27.8	29.0359	1.46294	89.1026	204.688	2.31109	5
LND+CA		2014-09-03	587	6.88	4.8	1.76	28	30.4327	1.48334	89.7436	214.535	2.3315	6
LND+CA		2014-09-05	587	8.65	4.57	1.66	29.5	34.3589	1.53604	94.5513	242.213	2.3842	8
LND+CA		2014-09-08	587	9.35	5	1.61	29.1	39.41	1.59561	93.2692	277.82	2.44376	11
LND+CA		2014-09-10	587	9.45	4.74	1.95	30.4	45.7344	1.66024	97.4359	322.405	2.5084	13
LND+CA		2014-09-12	587	11.72	5.52	2.21	31.1	74.8613	1.87426	99.6795	527.734	2.72242	15
LND+CA		2014-09-15	587	12.08	7.03	2.88	30.7	128.06	2.10741	98.3974	902.758	2.95557	18
LND+CA		2014-09-17	587	12.05	6.31	1.81	30.7	72.0599	1.85769	98.3974	507.986	2.70585	20
LND+CA		2014-09-19	587	11.71	5.09	2.28	32.1	71.1554	1.85221	102.885	501.61	2.70037	22
LND+CA		2014-09-22	587	12.84	6.76	3.06	30.6	139.069	2.14323	98.0769	980.369	2.99139	25
LND+CA		2014-09-24	587	14.06	7.61	4.26	31.8	238.659	2.37778	101.923	1682.43	3.22594	27
LND+CA		2014-09-26	587	13.88	7	4.4	32.2	223.841	2.34994	103.205	1577.96	3.1981	29
LND+CA		2014-09-29	587	15.38	9.05	6	31.9	437.275	2.64075	102.244	3082.57	3.48891	32
LND+CA
LND+CA
LND+CA
LND+CA
Lonidamine + Bendamustine														Lonidamine + Bendamustine
LND+BM	1521-636	2014-08-22	536	5.66	3.47	0.81	31	8.3297	0.92063	95.9752	47.4079	1.67585	-6	2014-08-22	6.14226	2.055	0.0133861	102.011	4.20574	43.2536	0.057127	4.2039	15.4653
LND+BM		2014-08-26	536	5.75	3.51	0.85	30.8	8.9824	0.953393	95.356	51.1227	1.70861	-2	2014-08-26	12.2021	4.81743	0.115328	98.617	3.86516	90.9817	0.168759	4.17733	41.9429
LND+BM		2014-08-28	536	6.45	3.77	1.38	32.3	17.5703	1.24478	100	100	2	0	2014-08-28	13.2876	2.15069	0.0694279	104.167	4.19319	95.5066	0.122472	4.16667	4.49341
LND+BM		2014-08-29	536	6.84	3.74	1.23	28.5	16.4752	1.21683	88.2353	93.7676	1.97205	1	2014-08-29	15.9558	4.92224	0.179331	91.9953	2.95571	110.688	0	3.00128	24.557
LND+BM		2014-08-30	536	8.09	3.91	1.17	28.4	19.378	1.28731	87.9257	110.289	2.04253	2	2014-08-30	16.4803	4.98832	0.1888	89.7564	3.90342	113.214	0.0892124	3.35188	24.0264
LND+BM		2014-08-31	536	6.18	3.79	2.43	27.5	29.8011	1.47423	85.1393	169.611	2.22945	3	2014-08-31	19.014	4.88534	0.126354	87.1724	3.82479	131.126	0.0920344	3.32425	17.7482
LND+BM		2014-09-01	536	7.83	3.75	1.53	24.6	23.5225	1.37148	76.161	133.876	2.1267	4	2014-09-01	23.5101	7.23874	0.108139	84.4176	5.80497	164.398	0.0726244	4.77534	38.8762
LND+BM		2014-09-02	536	7.83	3.5	1.33	27.1	19.0845	1.28068	83.9009	108.618	2.0359	5	2014-09-02	21.3607	3.24723	0.051107	87.707	4.6178	160.227	0.0730645	3.9215	27.0773
LND+BM		2014-09-03	536	6.87	3.74	1.63	27.7	21.9288	1.34101	85.7585	124.806	2.09624	6	2014-09-03	25.6303	7.38591	0.0874233	90.4413	4.57552	198.324	0.105936	4.55614	75.3027
LND+BM		2014-09-05	536	7.06	4.08	1.6	27.7	24.1315	1.38258	85.7585	137.342	2.1378	8	2014-09-05	30.1293	9.16045	0.0895656	92.7465	5.01232	224.598	0.168732	4.7642	78.0514
LND+BM		2014-09-08	536	7.77	5.07	2.05	26.7	42.2845	1.62618	82.6625	240.659	2.3814	11	2014-09-08	45.8935	15.5535	0.113896	93.0598	5.79516	320.818	0.122433	5.71613	88.6547
LND+BM		2014-09-10	536	8.1	4.24	1.71	28.5	30.75	1.48785	88.2353	175.012	2.24307	13	2014-09-10	33.3544	9.42614	0.135247	100.324	5.48505	269.31	0.0986067	5.96326	103.724
LND+BM		2014-09-12	536	7.14	4.28	1.81	29.7	28.9614	1.46182	91.9505	164.832	2.21704	15	2014-09-12	33.2699	14.7028	0.212836	103.414	5.08663	276.302	0.154307	5.01439	149.848
LND+BM		2014-09-15	536	5.61	5.19	1.87	28.7	28.5082	1.45497	88.8545	162.253	2.21019	18	2014-09-15	62.6844	20.6119	0.179346	99.2551	5.54984	477.944	0.194024	5.52471	163.211
LND+BM		2014-09-17	536	8.53	5.45	2.18	30.6	53.0641	1.7248	94.7368	302.01	2.48002	20	2014-09-17	59.9503	16.98	0.0772399	99.3787	4.6452	435.88	0.192506	4.65765	122.114
LND+BM		2014-09-19	536	9.94	5.21	2.52	30.1	68.3319	1.83462	93.1889	388.906	2.58984	22	2014-09-19	69.9006	20.4527	0.0981689	100.056	4.45731	493.112	0.108446	4.44033	112.56
LND+BM		2014-09-22	536	6.16	4.95	2.79	30.5	44.544	1.64879	94.4272	253.519	2.40401	25	2014-09-22	81.695	22.0959	0.143854	99.1266	4.4893	621.396	0.0677381	4.63443	173.281
LND+BM		2014-09-24	536	9.9	6.78	4.44	30.6	156.044	2.19325	94.7368	888.112	2.94847	27	2014-09-24	126.201	25.4347	0.0569874	97.3691	3.59017	901.062	0.131443	3.87978	119.567
LND+BM		2014-09-26	536	8.36	5.82	2.74	29.9	69.8037	1.84388	92.5697	397.283	2.5991	29	2014-09-26	63.9076	3.71586	0.0214469	99.9161	5.18564	554.189	0.164462	5.38489	113.59
LND+BM		2014-09-29	536	9.81	6.64	3.53	28.9	120.396	2.08061	89.4737	685.223	2.83583	32	2014-09-29	166.343	61.9783	0.142264	97.7064	4.90228	1173.8	0.059406	4.85081	358.12
LND+BM		2014-10-01	536	11.44	7.93	4.92	29.4	233.702	2.36866	91.0217	1330.1	3.12388	34	2014-10-01	208.644	52.7815	0.0536784	98.4517	4.8877	1487.72	0.125691	4.94431	328.713
LND+BM		2014-10-03	536	9.53	8.22	4	29.5	164.068	2.21502	91.3313	933.78	2.97024	36	2014-10-03	207.433	54.5138	0.0860269	98.6117	4.43569	1551.06	0.108399	4.43381	455.863
LND+BM		2014-10-06	536	12.86	7.96	4.22	31.2	226.186	2.35447	96.5944	1287.32	3.10969	39	2014-10-06	223.264	48.207	0.0538313	101.452	4.20925	1621.9	0.115308	4.27089	309.93
LND+BM		2014-10-08	536	10.66	5.99	4.47	29.7	149.448	2.17449	91.9505	850.573	2.92971	41
LND+BM		2014-10-10	536	12.14	7.58	4.98	31.3	239.947	2.38012	96.904	1365.64	3.13534	43
LND+BM		2014-10-13	536	13.73	9.52	7.05	32.1	482.498	2.6835	99.3808	2746.1	3.43872	46
LND+BM
LND+BM
LND+BM		2014-08-22	538				30.8	0	#NUM!	114.074	0	#NUM!	-6
LND+BM		2014-08-26	538				30	0	#NUM!	111.111	0	#NUM!	-2
LND+BM		2014-08-28	538	3.94	3.54	1.2	31.5	8.76354	0.942679	116.667	82.0264	1.91395	0
LND+BM		2014-08-29	538	4.4	3.54	1.31	27	10.6838	1.02873	100	100	2	1
LND+BM		2014-08-30	538	4.1	3.4	1.45	26.9	10.5835	1.02463	99.6296	99.0612	1.9959	2
LND+BM		2014-08-31	538	3.84	3.8	1.31	26.2	10.0089	1.00038	97.037	93.6826	1.97166	3
LND+BM		2014-09-01	538	4.06	3.54	1.15	26.5	8.65418	0.937226	98.1481	81.0028	1.9085	4
LND+BM		2014-09-02	538	4.78	3.39	1.6	26.7	13.5752	1.13275	98.8889	127.063	2.10402	5
LND+BM		2014-09-03	538	4.52	3.44	1.01	27.8	8.22275	0.915017	102.963	76.9646	1.88629	6
LND+BM		2014-09-05	538	4.44	3.56	0.83	28.8	6.86926	0.83691	106.667	64.296	1.80818	8
LND+BM		2014-09-08	538	4.47	4.46	1.34	29.5	13.9877	1.14575	109.259	130.924	2.11702	11
LND+BM		2014-09-10	538	5.09	3.99	1.97	30.8	20.9486	1.32116	114.074	196.078	2.29243	13
LND+BM		2014-09-12	538	5.48	4.21	1.16	31.1	14.0126	1.14652	115.185	131.158	2.11779	15
LND+BM		2014-09-15	538	5.25	6.15	1.57	31	26.5419	1.42393	114.815	248.432	2.39521	18
LND+BM		2014-09-17	538	5.94	4.52	1.23	30.6	17.2913	1.23783	113.333	161.846	2.2091	20
LND+BM		2014-09-19	538	6.2	4.42	1.84	30.5	26.4016	1.42163	112.963	247.118	2.3929	22
LND+BM		2014-09-22	538	6.16	4.95	2.79	30.5	44.544	1.64879	112.963	416.93	2.62006	25
LND+BM		2014-09-24	538	6.5	6.1	2.92	29.4	60.6212	1.78262	108.889	567.412	2.7539	27
LND+BM		2014-09-26	538	6.47	4.84	1.46	31.3	23.9387	1.3791	115.926	224.066	2.35038	29
LND+BM		2014-09-29	538	7.5	5.77	2.61	30.1	59.1393	1.77188	111.481	553.542	2.74315	32
LND+BM		2014-10-01	538	7.84	5.37	3.02	30.5	66.5727	1.8233	112.963	623.118	2.79457	34
LND+BM		2014-10-03	538	8.34	6.34	2.68	30	74.1974	1.87039	111.111	694.485	2.84166	36
LND+BM		2014-10-06	538	8.52	6.44	3.43	30.8	98.5413	1.99362	114.074	922.343	2.96489	39
LND+BM		2014-10-08	538	7.72	5.97	4.47	29.7	107.869	2.0329	110	1009.65	3.00417	41
LND+BM		2014-10-10	538	8.94	6.39	4.48	31.8	134.003	2.12712	117.778	1254.26	3.09839	43
LND+BM		2014-10-13	538	9.44	6.53	3.93	31.6	126.846	2.10328	97.8328	1187.27	3.07455	46
LND+BM
LND+BM
LND+BM		2014-08-22	539	5.21	3.16	0.99	28	8.53412	0.931159	96.5517	52.3723	1.7191	-6
LND+BM		2014-08-26	539	7.77	5.85	0.82	27.3	19.5159	1.29039	94.1379	119.766	2.07833	-2
LND+BM		2014-08-28	539	5.26	3.46	1.71	29	16.2951	1.21206	100	100	2	0
LND+BM		2014-08-29	539	5.18	5.09	2.14	27	29.5434	1.47046	93.1034	181.302	2.2584	1
LND+BM		2014-08-30	539	5.33	4.71	2.22	24.6	29.181	1.4651	84.8276	179.078	2.25304	2
LND+BM		2014-08-31	539	5.69	4.13	2.01	24	24.7319	1.39326	82.7586	151.775	2.1812	3
LND+BM		2014-09-01	539	6.65	4.64	2.67	23.4	43.137	1.63485	80.6897	264.724	2.42279	4
LND+BM		2014-09-02	539	5.35	5.19	1.97	23.5	28.6409	1.45699	81.0345	175.764	2.24493	5
LND+BM		2014-09-03	539	6.65	5.07	1.62	23.8	28.5985	1.45634	82.069	175.504	2.24429	6
LND+BM		2014-09-05	539	6.27	5.18	2.69	25.4	45.7455	1.66035	87.5862	280.732	2.44829	8
LND+BM		2014-09-08	539	7.57	7.35	3.04	25.7	88.5636	1.94726	88.6207	543.499	2.7352	11
LND+BM		2014-09-10	539	5.09	3.99	1.97	30.8	20.9486	1.32116	106.207	128.558	2.1091	13
LND+BM		2014-09-12	539	5.48	4.21	1.16	31.1	14.0126	1.14652	107.241	85.9929	1.93446	15
LND+BM		2014-09-15	539	7.69	6.55	4.04	27.7	106.549	2.02755	95.5172	653.869	2.81549	18
LND+BM		2014-09-17	539	9.03	7.14	2.91	27.3	98.2376	1.99228	94.1379	602.866	2.78022	20
LND+BM		2014-09-19	539	9.32	7.15	3.58	27.7	124.912	2.0966	95.5172	766.562	2.88455	22
LND+BM		2014-09-22	539	8.46	6.78	4.39	27.1	131.845	2.12006	93.4483	809.108	2.90801	25
LND+BM		2014-09-24	539	9.38	7.54	4.73	27.2	175.16	2.24343	93.7931	1074.92	3.03138	27
LND+BM		2014-09-26	539	8.51	5.39	3.38	27.8	81.1771	1.90943	95.8621	498.169	2.69738	29
LND+BM		2014-09-29	539	10.53	8.65	7.23	26.9	344.811	2.53758	92.7586	2116.04	3.32552	32
LND+BM		2014-10-01	539	10.9	8.16	6.89	27.2	320.874	2.50633	93.7931	1969.15	3.29428	34
LND+BM		2014-10-03	539	11.01	8.21	6.56	27.1	310.48	2.49203	93.4483	1905.36	3.27998	36
LND+BM		2014-10-06	539	10.27	8.74	7.1	27.8	333.687	2.52334	95.8621	2047.78	3.31128	39
LND+BM		2014-10-08	539	11.86	9.78	7.4	27.2	449.422	2.65265	93.7931	2758.02	3.4406	41
LND+BM		2014-10-10	539	10.21	8.35	7.75	27.9	345.949	2.53901	96.2069	2123.03	3.32696	43
LND+BM		2014-10-13	539	13.91	10.18	8.45	28.1	626.513	2.79693	96.8966	3844.8	3.58487	46
LND+BM		2014-10-15	539	14.1	10.45	7.5	28	578.622	2.7624	96.5517	3550.9	3.55034	48
LND+BM		2014-08-22	540	5.78	3.35	0.76	28.1	7.70522	0.886785	101.444	73.2342	1.86471	-6
LND+BM		2014-08-26	540	6.43	4.34	1.39	26	20.3102	1.30771	93.8628	193.038	2.28564	-2
LND+BM		2014-08-28	540	5.06	2.72	1.46	27.7	10.5213	1.02207	100	100	2	0
LND+BM		2014-08-29	540	4.58	2.94	1.01	24	7.12087	0.852533	86.6426	67.6802	1.83046	1
LND+BM		2014-08-30	540	5.33	2.27	1.07	24	6.77853	0.831135	86.6426	64.4265	1.80906	2
LND+BM		2014-08-31	540	5.34	2.84	1.45	23.2	11.514	1.06123	83.7545	109.435	2.03916	3
LND+BM		2014-09-01	540	5.67	4.57	2.23	23.2	18.7268	1.27246	82.6715	177.988	2.25039	4
LND+BM		2014-09-02	540	6.52	3.45	1.59	22.9	24.1424	1.38278	87.0036	229.461	2.36071	5
LND+BM		2014-09-03	540	6.76	3.92	1.74	24.1	43.771	1.64119	90.9747	416.021	2.61912	6
LND+BM		2014-09-05	540	6.8	4.84	2.54	25.2	43.771	1.64119	90.9747	416.021	2.61912	8
LND+BM		2014-09-08	540	6.36	5.24	2.22	25.4	38.7383	1.58814	91.6968	368.188	2.56607	11
LND+BM		2014-09-10	540	7.74	5.28	2.84	25.7	60.7704	1.78369	92.7798	577.592	2.76162	13
LND+BM		2014-09-12	540	8.24	5.84	3.02	27.5	76.0932	1.88135	99.278	723.227	2.85927	15
LND+BM		2014-09-15	540	7.82	6.46	3.37	27.1	89.139	1.95007	97.8339	847.221	2.928	18
LND+BM		2014-09-17	540	8.22	5.93	2.79	26.4	71.2081	1.85253	95.3069	676.797	2.83046	20
LND+BM		2014-09-19	540	7.96	5.92	2.43	27.3	59.957	1.77784	98.556	569.861	2.75577	22
LND+BM		2014-09-22	540	9.31	6.56	3.31	26.5	105.847	2.02468	95.6679	1006.03	3.00261	25
LND+BM		2014-09-24	540	9.55	7.15	3.16	25.5	112.978	2.053	92.0578	1073.8	3.03092	27
LND+BM		2014-09-26	540	9.12	6.26	2.7	26.4	80.7108	1.90693	95.3069	767.115	2.88486	29
LND+BM		2014-09-29	540	10.95	6.89	3.57	26.9	141.026	2.1493	97.1119	1340.38	3.12723	32
LND+BM		2014-10-01	540	11.1	8.58	4.28	26.6	213.429	2.32925	96.0289	2028.53	3.30718	34
LND+BM		2014-10-03	540	11.58	8.32	5.57	27.3	280.987	2.44869	98.556	2670.64	3.42661	36
LND+BM		2014-10-06	540	10.29	8.05	5.41	27.5	234.643	2.37041	99.278	2230.16	3.34834	39
LND+BM		2014-10-08	540	10.02	7.57	5.13	26.6	203.742	2.30908	96.0289	1936.46	3.28701	41
LND+BM		2014-10-10	540	11.26	8.55	5.49	26.7	276.742	2.44208	96.3899	2630.3	3.42	43
LND+BM		2014-10-13	540	11.08	9.72	7.07	28.2	398.68	2.60062	101.805	3789.25	3.57855	46
